# Supplementary material for: Bis{4,4′-[oxalylbis(aza­nedi­yl)]dipyridinium} octa­molybdate
Source: Acta Crystallogr Sect E Struct Rep Online. 2010 Jun 5;66(Pt 7):m743. doi: 10.1107/S1600536810020714 (PMC3006793; doi:10.1107/S1600536810020714)
Supplement: Supplementary file 1 [file e-66-0m743-sup1.cif]

##############################################################################
###                                                                        ###
###        Electronic paper (Acta Crystallographica Section E)             ###
###                                                                        ###
##############################################################################
#                                                                            #
# This CIF contains the data in a paper accepted for publication in Acta     #
# Crystallographica Section E. It conforms to the requirements of Notes      #
# for Authors for Section E, and has been peer reviewed under the auspices   #
# of the IUCr Commission on Journals.                                        #
#                                                                            #
# Full details of the Crystallographic Information File format               #
# are given in the paper "The Crystallographic Information File (CIF):       #
# a New Standard Archive File for Crystallography" by S. R. Hall, F. H.      #
# Allen and I. D. Brown [Acta Cryst. (1991), A47, 655-685].                  #
#                                                                            #
# The current version of the core CIF dictionary is obtainable from          #
# ftp://ftp.iucr.org/pub/cif_core.dic. The current version number is 2.4.    #
#                                                                            #
# Software is freely available for graphical display of the structure(s) in  #
# this CIF.  For information consult the CIF home page http://www.iucr.org/  #
# cif/home.html                                                              #
#                                                                            #
# This file may be used for bona fide research purposes within the           #
# scientific community so long as proper attribution is given to the journal # 
# article from which it was obtained.                                        #
#                                                                            #
##############################################################################
                                             
data_global
_audit_creation_method     SHELXL-97
_journal_date_recd_electronic     2010-05-24
_journal_date_accepted     2010-05-31
_journal_name_full     'Acta Crystallographica, Section E'
_journal_year     2010
_journal_volume     66
_journal_issue      7
_journal_page_first     m743
_journal_page_last     m743
_journal_paper_category     QM
_journal_coeditor_code     SU2182
_publ_contact_author_name     'Prof. Yun Gong'
_publ_contact_author_address
;
 Department of Chemistry
 College of Chemistry and Chemical Engineering
 Chongqing University, 400044
 People's Republic of China
;
_publ_contact_author_email     gongyun7211@yahoo.com.cn
_publ_contact_author_fax     '86 023 65127410'
_publ_contact_author_phone     '86 023 65127410'
_publ_section_title
;
Bis{4,4'-[oxalylbis(azanediyl)]dipyridinium} octamolybdate
;
loop_
    _publ_author_name
    _publ_author_address
    'Jianbo Qin'
;
 Department of Chemistry
 College of Chemistry and Chemical Engineering
 Chongqing University 400044
 People's Republic of China
;
    'Jingren Dong'
;
 Department of Chemistry
 College of Chemistry and Chemical Engineering
 Chongqing University 400044
 People's Republic of China
;
    'Jinghua Li'
;
 Department of Pharmaceutical Chemistry
 College of Chemistry and Chemical Engineering
 Chongqing University 400044
 People's Republic of China
;
    'Yun Gong'
;
 Department of Chemistry
 College of Chemistry and Chemical Engineering
 Chongqing University 400044
 People's Republic of China
;
data_I
_audit_creation_method     SHELXL-97
_chemical_name_systematic
;
Bis{4,4'-[oxalylbis(azanediyl)]dipyridinium} octamolybdate
;
_chemical_name_common     ?
_chemical_formula_moiety     '2(C12 H12 N4 O2 2+), Mo8 O26 4-'
_chemical_formula_sum     'C24 H24 Mo8 N8 O30'
_chemical_formula_iupac     '(C12 H12 N4 O2)2 [Mo8 O26]'
_chemical_formula_weight     1672.03
_chemical_melting_point     ?
_symmetry_cell_setting     monoclinic
_symmetry_space_group_name_H-M     'P 21/c'
_symmetry_space_group_name_Hall     '-P 2ybc'
loop_
    _symmetry_equiv_pos_as_xyz
    'x, y, z'
    '-x, y+1/2, -z+1/2'
    '-x, -y, -z'
    'x, -y-1/2, z-1/2'
_cell_length_a     10.633(2)
_cell_length_b     11.552(2)
_cell_length_c     17.240(4)
_cell_angle_alpha     90.00
_cell_angle_beta     101.553(3)
_cell_angle_gamma     90.00
_cell_volume     2074.7(8)
_cell_formula_units_Z     2
_cell_measurement_reflns_used     5569
_cell_measurement_theta_min     2.1355
_cell_measurement_theta_max     27.4797
_cell_measurement_temperature     293(2)
_exptl_crystal_description     'Prism'
_exptl_crystal_colour     'Colorless'
_exptl_crystal_size_max     0.23
_exptl_crystal_size_mid     0.22
_exptl_crystal_size_min     0.05
_exptl_crystal_density_diffrn     2.670
_exptl_crystal_density_meas     ?
_exptl_crystal_density_method     'not measured'
_exptl_crystal_F_000     1592
_exptl_absorpt_coefficient_mu     2.451
_exptl_absorpt_correction_type     multi-scan
_exptl_absorpt_process_details     '(SADABS; Sheldrick, 1996)'
_exptl_absorpt_correction_T_min     0.8293
_exptl_absorpt_correction_T_max     1.0000
_exptl_special_details
;
;
_diffrn_ambient_temperature     293(2)
_diffrn_radiation_type     MoK\a
_diffrn_radiation_wavelength     0.71073
_diffrn_radiation_source     'fine-focus sealed tube'
_diffrn_radiation_monochromator     graphite
_diffrn_measurement_device_type     'Siemens CCD area-detector diffractometer'
_diffrn_measurement_method     '\f and \w scans'
_diffrn_detector_area_resol_mean     ?
_diffrn_reflns_number     14669
_diffrn_reflns_av_R_equivalents     0.0207
_diffrn_reflns_av_sigmaI/netI     0.0204
_diffrn_reflns_theta_min     2.14
_diffrn_reflns_theta_max     27.47
_diffrn_reflns_theta_full     27.47
_diffrn_measured_fraction_theta_max     0.956
_diffrn_measured_fraction_theta_full     0.956
_diffrn_reflns_limit_h_min     -13
_diffrn_reflns_limit_h_max     13
_diffrn_reflns_limit_k_min     -13
_diffrn_reflns_limit_k_max     14
_diffrn_reflns_limit_l_min     -22
_diffrn_reflns_limit_l_max     17
_diffrn_standards_number     0
_diffrn_standards_interval_count     ?
_diffrn_standards_interval_time     ?
_diffrn_standards_decay_%     0
_refine_special_details
;
 Refinement of F^2^ against ALL reflections.  The weighted R-factor wR and
 goodness of fit S are based on F^2^, conventional R-factors R are based
 on F, with F set to zero for negative F^2^. The threshold expression of
 F^2^ > 2sigma(F^2^) is used only for calculating R-factors(gt) etc. and is
 not relevant to the choice of reflections for refinement.  R-factors based
 on F^2^ are statistically about twice as large as those based on F, and R-
 factors based on ALL data will be even larger.
;
_reflns_number_total     4534
_reflns_number_gt     4215
_reflns_threshold_expression     I>2\s(I)
_refine_ls_structure_factor_coef     Fsqd
_refine_ls_matrix_type     full
_refine_ls_R_factor_all     0.0291
_refine_ls_R_factor_gt     0.0220
_refine_ls_wR_factor_gt     0.0701
_refine_ls_wR_factor_ref     0.0976
_refine_ls_goodness_of_fit_ref     1.395
_refine_ls_restrained_S_all     1.395
_refine_ls_number_reflns     4534
_refine_ls_number_parameters     316
_refine_ls_number_restraints     0
_refine_ls_hydrogen_treatment     constr
_refine_ls_weighting_scheme     calc
_refine_ls_weighting_details
         'calc w=1/[\s^2^(Fo^2^)+(0.0540P)^2^+0.4946P] where P=(Fo^2^+2Fc^2^)/3'
_atom_sites_solution_hydrogens     geom
_atom_sites_solution_primary     direct
_atom_sites_solution_secondary     difmap
_refine_ls_shift/su_max     0.001
_refine_ls_shift/su_mean     0.000
_refine_diff_density_max     1.401
_refine_diff_density_min     -2.272
_refine_ls_extinction_method     none
_refine_ls_extinction_coef     ?
loop_
    _atom_type_symbol
    _atom_type_description
    _atom_type_scat_dispersion_real
    _atom_type_scat_dispersion_imag
    _atom_type_scat_source
    'C' 'C' 0.0033 0.0016
                         'International Tables Vol C Tables 4.2.6.8 and 6.1.1.4'
    'H' 'H' 0.0000 0.0000
                         'International Tables Vol C Tables 4.2.6.8 and 6.1.1.4'
    'N' 'N' 0.0061 0.0033
                         'International Tables Vol C Tables 4.2.6.8 and 6.1.1.4'
    'O' 'O' 0.0106 0.0060
                         'International Tables Vol C Tables 4.2.6.8 and 6.1.1.4'
    'Mo' 'Mo' -1.6832 0.6857
                         'International Tables Vol C Tables 4.2.6.8 and 6.1.1.4'
_computing_data_collection     'SMART (Siemens, 1996)'
_computing_cell_refinement     'SAINT (Siemens, 1996)'
_computing_data_reduction     'SAINT (Siemens, 1996)'
_computing_structure_solution     'SHELXS97 (Sheldrick, 2008)'
_computing_structure_refinement     'SHELXL97 (Sheldrick, 2008)'
_computing_molecular_graphics     'SHELXTL (Sheldrick, 2008)'
_computing_publication_material     'SHELXTL (Sheldrick, 2008)'
loop_
    _atom_site_type_symbol
    _atom_site_label
    _atom_site_fract_x
    _atom_site_fract_y
    _atom_site_fract_z
    _atom_site_U_iso_or_equiv
    _atom_site_adp_type
    _atom_site_calc_flag
    _atom_site_refinement_flags
    _atom_site_occupancy
    _atom_site_disorder_assembly
    _atom_site_disorder_group
    Mo Mo1 0.08119(2) 0.53770(2) 0.098624(15) 0.01481(10) Uani d . 1 . .
    Mo Mo2 0.03951(3) 0.71904(2) -0.069243(16) 0.01713(10) Uani d . 1 . .
    Mo Mo3 0.25513(2) 0.49409(2) -0.029720(16) 0.01602(10) Uani d . 1 . .
    Mo Mo4 -0.13294(3) 0.77083(2) 0.064661(17) 0.01917(10) Uani d . 1 . .
    O O12 0.0104(2) 0.8099(2) 0.01704(14) 0.0218(5) Uani d . 1 . .
    O O6 0.2011(2) 0.4893(2) 0.17096(15) 0.0252(5) Uani d . 1 . .
    O O15 0.1779(2) 0.61483(18) 0.02814(13) 0.0168(4) Uani d . 1 . .
    O O5 -0.0636(2) 0.44017(19) 0.11312(13) 0.0165(4) Uani d . 1 . .
    O O4 -0.2513(2) 0.8238(2) -0.00841(16) 0.0297(6) Uani d . 1 . .
    O O7 0.3709(2) 0.4459(2) 0.04628(15) 0.0275(5) Uani d . 1 . .
    N N2 0.5229(3) 0.1925(2) 1.09498(17) 0.0221(6) Uani d . 1 . .
    H H2A 0.5102 0.2587 1.0720 0.026 Uiso calc R 1 . .
    O O13 0.0261(2) 0.6628(2) 0.13799(13) 0.0205(5) Uani d . 1 . .
    C C2 0.3935(3) 0.2606(3) 1.1832(2) 0.0259(7) Uani d . 1 . .
    H H2 0.3675 0.3224 1.1491 0.031 Uiso calc R 1 . .
    O O11 0.3343(2) 0.5745(2) -0.08718(14) 0.0242(5) Uani d . 1 . .
    O O9 -0.0852(3) 0.7563(2) -0.14308(15) 0.0274(5) Uani d . 1 . .
    O O10 0.1691(3) 0.7832(2) -0.09476(16) 0.0273(5) Uani d . 1 . .
    C C5 0.4718(4) 0.0833(3) 1.2863(2) 0.0301(8) Uani d . 1 . .
    H H5 0.4985 0.0245 1.3227 0.036 Uiso calc R 1 . .
    C C4 0.5210(4) 0.0892(3) 1.2190(2) 0.0265(7) Uani d . 1 . .
    H H4 0.5801 0.0346 1.2091 0.032 Uiso calc R 1 . .
    N N1 0.3858(3) 0.1609(3) 1.30054(17) 0.0280(7) Uani d . 1 . .
    H H1 0.3545 0.1541 1.3426 0.034 Uiso calc R 1 . .
    O O3 -0.1253(3) 0.8654(2) 0.14042(16) 0.0321(6) Uani d . 1 . .
    C C3 0.4805(3) 0.1793(3) 1.16520(18) 0.0196(6) Uani d . 1 . .
    C C1 0.3471(4) 0.2490(3) 1.2508(2) 0.0286(8) Uani d . 1 . .
    H H1A 0.2882 0.3025 1.2626 0.034 Uiso calc R 1 . .
    O O14 0.0844(2) 0.40727(19) 0.01120(12) 0.0173(4) Uani d . 1 . .
    O O8 0.2273(2) 0.3590(2) -0.09586(13) 0.0205(5) Uani d . 1 . .
    N N3 0.8440(3) 0.0969(3) 0.75088(17) 0.0285(7) Uani d . 1 . .
    H H3 0.8761 0.0988 0.7089 0.034 Uiso calc R 1 . .
    O O2 0.5624(3) 0.2419(2) 0.94778(15) 0.0289(6) Uani d . 1 . .
    O O1 0.6119(3) 0.0145(2) 1.08260(16) 0.0334(6) Uani d . 1 . .
    N N4 0.6865(3) 0.0776(3) 0.94989(17) 0.0236(6) Uani d . 1 . .
    H H4A 0.7065 0.0154 0.9770 0.028 Uiso calc R 1 . .
    C C11 0.7132(3) 0.1824(3) 0.8303(2) 0.0261(7) Uani d . 1 . .
    H H11 0.6606 0.2428 0.8399 0.031 Uiso calc R 1 . .
    C C10 0.7680(4) 0.1841(3) 0.7648(2) 0.0298(8) Uani d . 1 . .
    H H10 0.7525 0.2461 0.7297 0.036 Uiso calc R 1 . .
    C C8 0.8193(4) 0.0012(3) 0.8668(2) 0.0303(8) Uani d . 1 . .
    H H8 0.8384 -0.0609 0.9015 0.036 Uiso calc R 1 . .
    C C9 0.8712(4) 0.0072(3) 0.8005(2) 0.0333(9) Uani d . 1 . .
    H H9 0.9256 -0.0512 0.7898 0.040 Uiso calc R 1 . .
    C C12 0.7373(3) 0.0892(3) 0.88212(18) 0.0204(6) Uani d . 1 . .
    C C6 0.5830(3) 0.1107(3) 1.05882(19) 0.0206(6) Uani d . 1 . .
    C C7 0.6084(3) 0.1539(3) 0.97837(19) 0.0226(7) Uani d . 1 . .
loop_
    _atom_site_aniso_label
    _atom_site_aniso_U_11
    _atom_site_aniso_U_22
    _atom_site_aniso_U_33
    _atom_site_aniso_U_12
    _atom_site_aniso_U_13
    _atom_site_aniso_U_23
    Mo1 0.01333(15) 0.02061(16) 0.01084(15) -0.00116(9) 0.00325(10) -0.00091(10)
    Mo2 0.01807(16) 0.01867(16) 0.01602(16) 0.00122(10) 0.00673(11) 0.00088(10)
    Mo3 0.01266(15) 0.02166(17) 0.01468(16) 0.00069(9) 0.00496(11) 0.00006(10)
    Mo4 0.01891(17) 0.02088(16) 0.01936(16) 0.00103(10) 0.00773(12) -0.00038(10)
    O12 0.0232(12) 0.0214(11) 0.0228(11) -0.0027(9) 0.0093(10) -0.0038(9)
    O6 0.0216(12) 0.0342(13) 0.0184(12) 0.0020(10) 0.0003(10) 0.0029(10)
    O15 0.0156(10) 0.0194(10) 0.0160(10) -0.0018(8) 0.0047(8) -0.0007(9)
    O5 0.0162(10) 0.0199(10) 0.0146(10) 0.0006(8) 0.0057(8) 0.0005(9)
    O4 0.0250(13) 0.0339(14) 0.0311(14) 0.0052(11) 0.0073(11) 0.0089(11)
    O7 0.0216(12) 0.0381(14) 0.0221(12) 0.0048(11) 0.0026(10) 0.0052(11)
    N2 0.0260(15) 0.0251(14) 0.0176(13) 0.0021(12) 0.0105(11) 0.0042(11)
    O13 0.0204(11) 0.0226(11) 0.0192(11) -0.0004(9) 0.0059(9) -0.0040(9)
    C2 0.0268(18) 0.0300(17) 0.0226(17) 0.0055(14) 0.0089(14) 0.0044(14)
    O11 0.0217(12) 0.0292(12) 0.0237(12) -0.0022(10) 0.0091(10) 0.0032(10)
    O9 0.0291(13) 0.0281(12) 0.0232(12) 0.0072(11) 0.0010(11) 0.0008(11)
    O10 0.0272(13) 0.0269(13) 0.0305(13) -0.0026(10) 0.0127(11) 0.0019(10)
    C5 0.038(2) 0.0303(18) 0.0222(17) 0.0010(16) 0.0069(15) 0.0068(15)
    C4 0.0269(18) 0.0316(18) 0.0222(17) 0.0038(14) 0.0074(14) 0.0026(15)
    N1 0.0295(16) 0.0401(17) 0.0171(13) -0.0029(13) 0.0114(12) -0.0004(13)
    O3 0.0354(14) 0.0310(13) 0.0332(14) 0.0015(11) 0.0146(12) -0.0097(12)
    C3 0.0180(15) 0.0268(16) 0.0148(14) -0.0016(12) 0.0053(12) 0.0005(13)
    C1 0.0263(18) 0.0380(19) 0.0235(17) 0.0048(15) 0.0097(15) -0.0007(16)
    O14 0.0169(10) 0.0209(10) 0.0153(10) 0.0003(8) 0.0063(8) 0.0001(9)
    O8 0.0223(11) 0.0228(11) 0.0193(11) 0.0002(9) 0.0110(9) -0.0029(9)
    N3 0.0311(16) 0.0405(17) 0.0173(13) -0.0040(14) 0.0130(12) -0.0015(13)
    O2 0.0333(14) 0.0309(13) 0.0244(13) 0.0054(11) 0.0104(11) 0.0031(11)
    O1 0.0461(17) 0.0300(14) 0.0293(14) 0.0072(12) 0.0204(13) 0.0039(11)
    N4 0.0278(15) 0.0276(14) 0.0188(13) 0.0042(12) 0.0127(12) 0.0029(12)
    C11 0.0261(17) 0.0322(18) 0.0218(16) 0.0051(14) 0.0090(14) 0.0019(14)
    C10 0.0299(19) 0.040(2) 0.0209(17) 0.0027(16) 0.0074(15) 0.0061(15)
    C8 0.040(2) 0.0269(18) 0.0284(19) 0.0052(15) 0.0175(17) 0.0041(15)
    C9 0.042(2) 0.0317(19) 0.032(2) -0.0007(16) 0.0210(18) -0.0033(16)
    C12 0.0232(16) 0.0244(16) 0.0155(14) -0.0036(13) 0.0081(12) -0.0026(12)
    C6 0.0195(15) 0.0278(16) 0.0171(14) -0.0042(13) 0.0094(12) -0.0017(13)
    C7 0.0235(16) 0.0286(16) 0.0172(15) -0.0049(14) 0.0076(13) -0.0018(14)
_geom_special_details
;
 All esds (except the esd in the dihedral angle between two l.s. planes)
 are estimated using the full covariance matrix.  The cell esds are taken
 into account individually in the estimation of esds in distances, angles
 and torsion angles; correlations between esds in cell parameters are only
 used when they are defined by crystal symmetry.  An approximate (isotropic)
 treatment of cell esds is used for estimating esds involving l.s. planes.
;
loop_
    _geom_bond_atom_site_label_1
    _geom_bond_atom_site_label_2
    _geom_bond_site_symmetry_2
    _geom_bond_distance
    _geom_bond_publ_flag
    Mo1 O6 . 1.690(2) ?
    Mo1 O13 . 1.747(2) ?
    Mo1 O15 . 1.956(2) ?
    Mo1 O5 . 1.964(2) ?
    Mo1 O14 . 2.136(2) ?
    Mo1 O14 3_565 2.399(2) ?
    Mo1 Mo3 . 3.1951(6) ?
    Mo2 O10 . 1.699(3) ?
    Mo2 O9 . 1.699(3) ?
    Mo2 O12 . 1.896(2) ?
    Mo2 O5 3_565 2.024(2) ?
    Mo2 O14 3_565 2.322(2) ?
    Mo2 O15 . 2.333(2) ?
    Mo3 O11 . 1.699(2) ?
    Mo3 O7 . 1.702(2) ?
    Mo3 O8 . 1.921(2) ?
    Mo3 O15 . 1.986(2) ?
    Mo3 O14 . 2.305(2) ?
    Mo3 O5 3_565 2.370(2) ?
    Mo4 O3 . 1.692(3) ?
    Mo4 O4 . 1.706(3) ?
    Mo4 O12 . 1.924(2) ?
    Mo4 O8 3_565 1.939(2) ?
    Mo4 O13 . 2.271(2) ?
    O5 Mo2 3_565 2.024(2) ?
    O5 Mo3 3_565 2.370(2) ?
    N2 C6 . 1.360(4) ?
    N2 C3 . 1.383(4) ?
    N2 H2A . 0.8600 ?
    C2 C1 . 1.361(5) ?
    C2 C3 . 1.395(5) ?
    C2 H2 . 0.9300 ?
    C5 N1 . 1.338(5) ?
    C5 C4 . 1.366(5) ?
    C5 H5 . 0.9300 ?
    C4 C3 . 1.403(5) ?
    C4 H4 . 0.9300 ?
    N1 C1 . 1.342(5) ?
    N1 H1 . 0.8600 ?
    C1 H1A . 0.9300 ?
    O14 Mo2 3_565 2.322(2) ?
    O14 Mo1 3_565 2.399(2) ?
    O8 Mo4 3_565 1.939(2) ?
    N3 C9 . 1.338(5) ?
    N3 C10 . 1.342(5) ?
    N3 H3 . 0.8600 ?
    O2 C7 . 1.203(4) ?
    O1 C6 . 1.203(4) ?
    N4 C7 . 1.368(4) ?
    N4 C12 . 1.388(4) ?
    N4 H4A . 0.8600 ?
    C11 C10 . 1.371(5) ?
    C11 C12 . 1.390(5) ?
    C11 H11 . 0.9300 ?
    C10 H10 . 0.9300 ?
    C8 C9 . 1.368(5) ?
    C8 C12 . 1.398(5) ?
    C8 H8 . 0.9300 ?
    C9 H9 . 0.9300 ?
    C6 C7 . 1.548(5) ?
loop_
    _geom_angle_atom_site_label_1
    _geom_angle_atom_site_label_2
    _geom_angle_atom_site_label_3
    _geom_angle_site_symmetry_1
    _geom_angle_site_symmetry_3
    _geom_angle
    _geom_angle_publ_flag
    O6 Mo1 O13 . . 104.42(12) ?
    O6 Mo1 O15 . . 101.34(11) ?
    O13 Mo1 O15 . . 97.08(10) ?
    O6 Mo1 O5 . . 102.18(11) ?
    O13 Mo1 O5 . . 95.32(10) ?
    O15 Mo1 O5 . . 149.67(9) ?
    O6 Mo1 O14 . . 99.85(11) ?
    O13 Mo1 O14 . . 155.72(10) ?
    O15 Mo1 O14 . . 78.37(9) ?
    O5 Mo1 O14 . . 78.98(9) ?
    O6 Mo1 O14 . 3_565 174.94(10) ?
    O13 Mo1 O14 . 3_565 80.62(9) ?
    O15 Mo1 O14 . 3_565 77.46(8) ?
    O5 Mo1 O14 . 3_565 77.42(8) ?
    O14 Mo1 O14 . 3_565 75.11(9) ?
    O6 Mo1 Mo3 . . 90.19(9) ?
    O13 Mo1 Mo3 . . 133.25(8) ?
    O15 Mo1 Mo3 . . 36.17(6) ?
    O5 Mo1 Mo3 . . 125.10(6) ?
    O14 Mo1 Mo3 . . 46.13(6) ?
    O14 Mo1 Mo3 3_565 . 86.01(5) ?
    O10 Mo2 O9 . . 104.31(13) ?
    O10 Mo2 O12 . . 103.29(11) ?
    O9 Mo2 O12 . . 102.84(11) ?
    O10 Mo2 O5 . 3_565 97.46(11) ?
    O9 Mo2 O5 . 3_565 95.06(11) ?
    O12 Mo2 O5 . 3_565 148.09(10) ?
    O10 Mo2 O14 . 3_565 160.99(11) ?
    O9 Mo2 O14 . 3_565 93.28(11) ?
    O12 Mo2 O14 . 3_565 79.28(9) ?
    O5 Mo2 O14 3_565 3_565 73.47(8) ?
    O10 Mo2 O15 . . 89.10(11) ?
    O9 Mo2 O15 . . 162.69(11) ?
    O12 Mo2 O15 . . 84.24(9) ?
    O5 Mo2 O15 3_565 . 72.02(8) ?
    O14 Mo2 O15 3_565 . 72.31(8) ?
    O11 Mo3 O7 . . 105.16(12) ?
    O11 Mo3 O8 . . 97.69(11) ?
    O7 Mo3 O8 . . 101.11(12) ?
    O11 Mo3 O15 . . 102.23(11) ?
    O7 Mo3 O15 . . 98.71(11) ?
    O8 Mo3 O15 . . 147.03(9) ?
    O11 Mo3 O14 . . 158.28(10) ?
    O7 Mo3 O14 . . 96.57(11) ?
    O8 Mo3 O14 . . 77.93(9) ?
    O15 Mo3 O14 . . 73.83(8) ?
    O11 Mo3 O5 . 3_565 86.39(10) ?
    O7 Mo3 O5 . 3_565 166.64(10) ?
    O8 Mo3 O5 . 3_565 83.62(9) ?
    O15 Mo3 O5 . 3_565 71.82(8) ?
    O14 Mo3 O5 . 3_565 72.03(8) ?
    O11 Mo3 Mo1 . . 137.78(9) ?
    O7 Mo3 Mo1 . . 87.02(9) ?
    O8 Mo3 Mo1 . . 119.84(7) ?
    O15 Mo3 Mo1 . . 35.55(6) ?
    O14 Mo3 Mo1 . . 41.93(5) ?
    O5 Mo3 Mo1 3_565 . 79.83(5) ?
    O3 Mo4 O4 . . 104.63(14) ?
    O3 Mo4 O12 . . 104.98(12) ?
    O4 Mo4 O12 . . 97.54(12) ?
    O3 Mo4 O8 . 3_565 103.44(11) ?
    O4 Mo4 O8 . 3_565 97.81(12) ?
    O12 Mo4 O8 . 3_565 142.92(9) ?
    O3 Mo4 O13 . . 90.56(11) ?
    O4 Mo4 O13 . . 164.80(11) ?
    O12 Mo4 O13 . . 78.54(10) ?
    O8 Mo4 O13 3_565 . 77.86(9) ?
    Mo2 O12 Mo4 . . 118.21(12) ?
    Mo1 O15 Mo3 . . 108.29(10) ?
    Mo1 O15 Mo2 . . 110.37(10) ?
    Mo3 O15 Mo2 . . 105.41(9) ?
    Mo1 O5 Mo2 . 3_565 108.21(10) ?
    Mo1 O5 Mo3 . 3_565 109.83(10) ?
    Mo2 O5 Mo3 3_565 3_565 102.84(9) ?
    C6 N2 C3 . . 126.2(3) ?
    C6 N2 H2A . . 116.9 ?
    C3 N2 H2A . . 116.9 ?
    Mo1 O13 Mo4 . . 120.57(11) ?
    C1 C2 C3 . . 119.6(3) ?
    C1 C2 H2 . . 120.2 ?
    C3 C2 H2 . . 120.2 ?
    N1 C5 C4 . . 121.0(3) ?
    N1 C5 H5 . . 119.5 ?
    C4 C5 H5 . . 119.5 ?
    C5 C4 C3 . . 118.6(3) ?
    C5 C4 H4 . . 120.7 ?
    C3 C4 H4 . . 120.7 ?
    C5 N1 C1 . . 121.6(3) ?
    C5 N1 H1 . . 119.2 ?
    C1 N1 H1 . . 119.2 ?
    N2 C3 C2 . . 117.9(3) ?
    N2 C3 C4 . . 123.3(3) ?
    C2 C3 C4 . . 118.8(3) ?
    N1 C1 C2 . . 120.3(3) ?
    N1 C1 H1A . . 119.8 ?
    C2 C1 H1A . . 119.8 ?
    Mo1 O14 Mo3 . . 91.94(8) ?
    Mo1 O14 Mo2 . 3_565 92.79(8) ?
    Mo3 O14 Mo2 . 3_565 162.71(11) ?
    Mo1 O14 Mo1 . 3_565 104.89(9) ?
    Mo3 O14 Mo1 . 3_565 98.15(8) ?
    Mo2 O14 Mo1 3_565 3_565 96.69(8) ?
    Mo3 O8 Mo4 . 3_565 119.38(11) ?
    C9 N3 C10 . . 121.9(3) ?
    C9 N3 H3 . . 119.1 ?
    C10 N3 H3 . . 119.1 ?
    C7 N4 C12 . . 127.3(3) ?
    C7 N4 H4A . . 116.3 ?
    C12 N4 H4A . . 116.3 ?
    C10 C11 C12 . . 119.1(3) ?
    C10 C11 H11 . . 120.4 ?
    C12 C11 H11 . . 120.4 ?
    N3 C10 C11 . . 120.4(3) ?
    N3 C10 H10 . . 119.8 ?
    C11 C10 H10 . . 119.8 ?
    C9 C8 C12 . . 119.5(3) ?
    C9 C8 H8 . . 120.3 ?
    C12 C8 H8 . . 120.3 ?
    N3 C9 C8 . . 120.1(4) ?
    N3 C9 H9 . . 119.9 ?
    C8 C9 H9 . . 119.9 ?
    N4 C12 C11 . . 124.3(3) ?
    N4 C12 C8 . . 116.8(3) ?
    C11 C12 C8 . . 118.9(3) ?
    O1 C6 N2 . . 126.7(3) ?
    O1 C6 C7 . . 121.6(3) ?
    N2 C6 C7 . . 111.6(3) ?
    O2 C7 N4 . . 127.6(3) ?
    O2 C7 C6 . . 122.5(3) ?
    N4 C7 C6 . . 110.0(3) ?
loop_
    _geom_hbond_atom_site_label_D
    _geom_hbond_atom_site_label_H
    _geom_hbond_atom_site_label_A
    _geom_hbond_site_symmetry_A
    _geom_hbond_distance_DH
    _geom_hbond_distance_HA
    _geom_hbond_distance_DA
    _geom_hbond_angle_DHA
    _geom_hbond_publ_flag
    N2 H2A O7 1_556 0.86 2.608 3.368(4) 148 yes
    N1 H1 O8 4_567 0.86 1.885 2.699(4) 158 yes
    N3 H3 O5 4_666 0.86 1.940 2.779(4) 165 yes
    N4 H4A O1 1_555 0.86 2.248 2.669(4) 110 yes
    N4 H4A O4 1_646 0.86 2.263 3.059(4) 154 yes
