# Supplementary material for: Bis{4,4′-[oxalylbis(aza­nedi­yl)]dipyridinium} octa­molybdate
Source: Acta Crystallogr Sect E Struct Rep Online. 2010 Jun 5;66(Pt 7):m743. doi: 10.1107/S1600536810020714 (PMC3006793; doi:10.1107/S1600536810020714)
Supplement: Supplementary file 2 [file e-66-0m743-Isup2.hkl]

# 
# h,k,l, Fc-squared, Fo-squared, sigma(Fo-squared) and status flag 
# 
data_I
_shelx_title ' 0520 in P2(1)/c' 
_shelx_refln_list_code          4 
_shelx_F_calc_maximum      457.16 
_exptl_crystal_F_000      1600.00 
_reflns_d_resolution_high  0.7705 
 
loop_ 
 _symmetry_equiv_pos_as_xyz 
 'x, y, z' 
 '-x, y+1/2, -z+1/2' 
 '-x, -y, -z' 
 'x, -y-1/2, z-1/2' 
 
_cell_length_a    10.6327 
_cell_length_b    11.5524 
_cell_length_c    17.2396 
_cell_angle_alpha  90.000 
_cell_angle_beta  101.553 
_cell_angle_gamma  90.000 
 
_shelx_F_squared_multiplier     1.000 
 
loop_ 
 _refln_index_h 
 _refln_index_k 
 _refln_index_l 
 _refln_F_squared_calc 
 _refln_F_squared_meas 
 _refln_F_squared_sigma 
 _refln_observed_status 
   2   0   0     1669.74     1595.75     37.06 o 
   3   0   0      718.91      758.35     33.05 o 
   4   0   0      324.82      303.32     11.84 o 
   5   0   0     8080.42     7784.87    107.65 o 
   7   0   0      825.70      843.39     29.04 o 
   8   0   0     7440.84     7717.26    130.80 o 
   9   0   0     4780.79     4743.76    107.37 o 
  10   0   0    10737.46    11084.76    186.08 o 
  11   0   0      519.58      498.35     31.30 o 
  12   0   0     1073.94     1019.98     56.35 o 
  13   0   0       60.25       24.99     21.47 o 
   1   1   0     1292.49        1.13      0.79 o 
   2   1   0     2157.19     2196.89     20.75 o 
   3   1   0      807.44      771.61     17.08 o 
   4   1   0     9958.89     9850.92    207.72 o 
   8   1   0     5297.90     5598.96     66.49 o 
   9   1   0     1066.31     1080.40     34.18 o 
  10   1   0      387.47      395.50     26.08 o 
  11   1   0        0.12       13.76      8.26 o 
  12   1   0     1502.74     1427.73     57.45 o 
  13   1   0     1850.92     1819.50     52.22 o 
   0   2   0     1314.82     1322.62     19.25 o 
   3   2   0      179.02      194.83      6.21 o 
   4   2   0     3757.36     3440.73     30.78 o 
   5   2   0     6702.12     6858.01     87.83 o 
   7   2   0    18645.56    18763.38    196.08 o 
   8   2   0      516.50      559.46     11.30 o 
   9   2   0      400.30      376.16     15.29 o 
  10   2   0     1103.12      988.67     35.66 o 
  11   2   0    21215.61    22701.35    338.48 o 
  12   2   0    25086.37    26915.20    276.35 o 
  13   2   0     3053.07     3023.02     83.54 o 
   3   3   0     9036.45     9000.71    168.23 o 
   4   3   0      475.19      553.19     11.53 o 
   7   3   0     9725.17     9891.79     72.72 o 
   8   3   0     3277.57     3299.29     57.11 o 
   9   3   0     2505.72     2380.24     42.61 o 
  10   3   0      546.85      564.66     24.72 o 
  11   3   0     1425.94     1464.29     78.51 o 
  12   3   0     1975.38     1927.44     61.74 o 
  13   3   0      171.88      104.08     24.11 o 
   2   4   0       18.23       14.51      2.81 o 
   3   4   0        5.87       11.82      2.72 o 
   4   4   0       45.54       86.64      9.23 o 
   5   4   0     3983.82     3851.27     41.49 o 
   6   4   0    12399.39    12350.07     90.85 o 
   7   4   0      206.64      195.20     11.02 o 
   8   4   0     3860.48     4002.89     39.85 o 
   9   4   0     1004.72      938.92     36.65 o 
  10   4   0     8618.44     8615.13    152.13 o 
  11   4   0      249.26      289.99     43.13 o 
  12   4   0       39.74       27.63      9.38 o 
  13   4   0      860.79      800.80     40.03 o 
   1   5   0      201.29      233.90      6.86 o 
   2   5   0     1186.83     1333.34     19.57 o 
   3   5   0     6766.78     6554.59     55.67 o 
   4   5   0    16129.41    16289.38    251.72 o 
   5   5   0    22341.22    22752.59    394.23 o 
   6   5   0     7277.22     7472.48     44.19 o 
   7   5   0     2416.22     2429.10     29.61 o 
   8   5   0     2460.57     2472.77     40.26 o 
   9   5   0     6534.21     6443.55     95.95 o 
  10   5   0     2587.16     2542.33     79.09 o 
  11   5   0     1326.66     1271.77     61.85 o 
  12   5   0       12.75       40.82     14.89 o 
   0   6   0       94.45      116.40      8.82 o 
   1   6   0     3208.88     3164.10     48.96 o 
   2   6   0    18976.29    19570.50    427.01 o 
   3   6   0      789.35      730.49     14.63 o 
   4   6   0    29063.78    29680.15   1050.62 o 
   5   6   0     3136.92     3170.49     36.68 o 
   6   6   0     9788.83     9984.51    125.84 o 
   7   6   0      344.46      351.81     14.32 o 
   8   6   0     4803.95     4673.67     60.55 o 
   9   6   0      248.68      228.08     17.62 o 
  10   6   0       15.09       20.47     10.24 o 
  11   6   0     3330.51     3324.62    147.90 o 
  12   6   0     3812.59     3830.10    113.21 o 
   1   7   0     1791.35     1828.31     22.39 o 
   2   7   0    20312.96    21288.87    387.56 o 
   4   7   0    10681.37    10797.76     80.30 o 
   5   7   0      350.44      381.66     21.19 o 
   6   7   0     1207.20     1285.18     29.15 o 
   7   7   0     2370.10     2397.43     37.34 o 
   8   7   0     3403.75     3425.76     53.27 o 
   9   7   0     2269.32     2304.16     57.71 o 
  10   7   0      329.69      368.01     21.78 o 
  11   7   0       10.69       18.53     12.00 o 
   0   8   0     8756.97     9036.87    161.36 o 
   1   8   0      153.08      160.34      9.65 o 
   2   8   0    12878.93    13068.80     85.08 o 
   3   8   0     5528.23     5515.26     46.89 o 
   4   8   0      124.37      151.97      7.87 o 
   5   8   0      439.26      449.91     26.52 o 
   6   8   0     2230.18     2403.04     38.45 o 
   7   8   0     4021.43     4034.16     68.17 o 
   8   8   0     4805.78     4902.16     81.23 o 
   9   8   0        0.06       17.56      9.00 o 
  10   8   0     2495.94     2465.19     76.56 o 
  11   8   0      184.55      159.29     33.73 o 
   1   9   0     3560.21     3694.73     52.66 o 
   2   9   0      115.02       93.64     13.38 o 
   3   9   0     5658.27     5808.76     50.29 o 
   4   9   0      896.30      927.55     29.96 o 
   5   9   0      715.31      714.39     16.65 o 
   6   9   0      207.79      216.88     13.46 o 
   7   9   0      100.86      119.86     15.58 o 
   8   9   0     2260.56     2253.18     54.17 o 
   9   9   0     6910.81     7097.67    118.54 o 
  10   9   0     3148.57     3045.20     97.44 o 
   0  10   0     1107.11     1152.57     38.24 o 
   1  10   0      516.27      537.02     15.65 o 
   2  10   0     4703.88     4546.54     56.99 o 
   3  10   0        8.51        8.88      7.09 o 
   4  10   0    14687.22    15353.00    156.45 o 
   5  10   0     1041.93     1087.01     37.83 o 
   6  10   0       89.89       69.59     12.27 o 
   7  10   0     2056.85     2018.97     47.97 o 
   8  10   0     1671.26     1680.43     41.89 o 
   9  10   0      532.11      536.46     38.43 o 
  10  10   0     1687.34     1676.28     74.94 o 
   1  11   0      447.21      423.54     19.06 o 
   2  11   0     2333.57     2419.63     75.94 o 
   3  11   0     6372.51     6611.64     91.23 o 
   4  11   0      437.43      441.30     24.46 o 
   5  11   0        2.04        8.20      9.74 o 
   6  11   0      712.63      635.18     22.61 o 
   7  11   0      376.98      340.13     22.48 o 
   8  11   0       16.49        1.30     15.15 o 
   9  11   0       57.77       31.20     18.64 o 
   0  12   0       29.70       -6.25     18.52 o 
   1  12   0     8111.60     8292.50    145.48 o 
   2  12   0     9323.06     9852.32    211.81 o 
   3  12   0      174.56      164.39     34.01 o 
   4  12   0     2077.30     2073.13     58.68 o 
   5  12   0       96.19       66.16     20.09 o 
   6  12   0       12.66       11.09      7.46 o 
   7  12   0     1701.85     1731.27     62.10 o 
   8  12   0     4368.03     4380.80    272.38 o 
   1  13   0      396.35      381.18     34.19 o 
   2  13   0      309.55      282.23     21.88 o 
   3  13   0       32.47       21.43     12.88 o 
   4  13   0     1559.68     1529.63     56.74 o 
   5  13   0     2970.01     3031.29     90.93 o 
   6  13   0     1658.04     1527.59     56.43 o 
   0  14   0     1520.10     1626.34    103.89 o 
   1  14   0      210.19      185.15     56.49 o 
   2  14   0      944.49      836.00     66.79 o 
   3  14   0      334.95      313.66     30.85 o 
   4  14   0     2420.14     2321.20     81.70 o 
 -13   1   1      115.34      102.44     30.66 o 
 -12   1   1     7354.84     7518.45    145.59 o 
 -11   1   1     4824.65     4772.78    100.51 o 
 -10   1   1     6720.50     6832.73    115.31 o 
  -9   1   1     8827.27     9224.77     80.18 o 
  -8   1   1     1790.64     1813.71     44.74 o 
  -7   1   1    17131.37    17742.29    159.12 o 
  -5   1   1     5121.97     5398.62     61.48 o 
  -2   1   1        2.76       12.51      4.81 o 
  -1   1   1    17197.32        0.87      1.17 o 
   0   1   1    74070.79        1.04      0.85 o 
   1   1   1    49512.09     1720.73     54.61 o 
   3   1   1     2741.81     2706.10     24.44 o 
   4   1   1     3792.12     3753.29     37.86 o 
   5   1   1     5051.34     5058.86     51.58 o 
   7   1   1     8733.86     8865.03     91.11 o 
   8   1   1     2234.94     2202.01     36.57 o 
   9   1   1      778.18      805.25     31.81 o 
  10   1   1      718.83      722.66     30.97 o 
  11   1   1     3427.54     3371.60     57.60 o 
  12   1   1     6734.12     6930.29     93.60 o 
  13   1   1      151.82      136.02     40.10 o 
 -13   2   1      707.74      714.69     45.04 o 
 -12   2   1      481.95      422.57     43.26 o 
 -11   2   1     1347.34     1387.03     53.89 o 
 -10   2   1      236.95      253.38     20.36 o 
  -9   2   1      247.42      242.76     14.56 o 
  -8   2   1      298.03      318.54     15.63 o 
  -7   2   1     7940.46     8436.91     72.03 o 
  -6   2   1      827.63      811.15     18.83 o 
  -5   2   1       54.52       48.00      6.41 o 
  -4   2   1     1712.10     1575.96     24.22 o 
   0   2   1       20.35       30.13      2.36 o 
   1   2   1     4718.66     4863.25    155.79 o 
   3   2   1     2015.92     1800.92     24.81 o 
   4   2   1    11985.46    12380.79    517.31 o 
   5   2   1      156.53      175.13      9.30 o 
   6   2   1      112.66      104.42     15.66 o 
   7   2   1       26.80       24.77      6.67 o 
   8   2   1        7.18        6.79      7.67 o 
   9   2   1       76.10       85.30     11.79 o 
  10   2   1     1111.21     1077.73     34.41 o 
  11   2   1      169.28      148.53     24.80 o 
  12   2   1      599.76      604.58     29.27 o 
  13   2   1      170.92      121.77     35.88 o 
 -13   3   1      636.32      580.69     33.55 o 
 -12   3   1     6337.25     6234.39    156.83 o 
 -11   3   1     3885.20     3892.90     81.45 o 
 -10   3   1     3672.22     3668.82     64.80 o 
  -9   3   1     2030.86     2107.44     37.07 o 
  -8   3   1     4282.37     4295.88     46.19 o 
  -7   3   1      156.35      177.55      8.77 o 
  -6   3   1     5628.02     5534.33     73.43 o 
  -5   3   1     4055.71     4114.92     78.58 o 
  -4   3   1     6331.20     6530.51     55.29 o 
  -3   3   1      742.17      897.51     15.39 o 
  -1   3   1     2415.63     2560.79     20.73 o 
   1   3   1      507.07      579.04      7.91 o 
   2   3   1     9481.31     8863.07    163.04 o 
   3   3   1    10688.30    10087.85    237.56 o 
   4   3   1       40.67       36.85      2.95 o 
   7   3   1       83.41      120.00     14.42 o 
   8   3   1    16530.29    17185.64    143.95 o 
   9   3   1     2233.05     2142.58     44.41 o 
  10   3   1        1.95       13.22     10.40 o 
  11   3   1     2514.19     2561.62     84.37 o 
  12   3   1     9250.21     9406.09    103.40 o 
  13   3   1      629.57      592.81     33.30 o 
 -13   4   1      198.73      145.65     35.75 o 
 -12   4   1       36.28       34.41     17.06 o 
 -11   4   1     1153.04     1103.14     35.37 o 
 -10   4   1     5828.31     5898.91    107.78 o 
  -9   4   1    13311.95    13752.03    139.79 o 
  -8   4   1     6598.38     6653.82     61.18 o 
  -7   4   1        4.73        7.14      3.31 o 
  -6   4   1     2724.88     2816.83     34.90 o 
  -5   4   1     1144.72     1148.48     19.66 o 
  -4   4   1        1.99       13.15      3.76 o 
  -3   4   1      595.05      639.34     11.12 o 
  -2   4   1     2956.51     2830.99     24.01 o 
   0   4   1     4513.44     4113.62     49.73 o 
   1   4   1      372.30      299.84      5.94 o 
   2   4   1     1516.59     1581.06     23.92 o 
   3   4   1      398.99      391.34     10.20 o 
   4   4   1       94.42      107.54      4.17 o 
   5   4   1     2768.82     2813.36     32.78 o 
   6   4   1     3213.56     3228.38     40.92 o 
   7   4   1      637.37      641.48     12.21 o 
   8   4   1     9284.66     9827.02     73.67 o 
   9   4   1    13438.94    13886.37    191.43 o 
  10   4   1     5518.38     5852.95    125.79 o 
  11   4   1     1307.24     1273.02     36.97 o 
  12   4   1       55.72       28.28     19.92 o 
 -12   5   1      389.78      350.26     29.94 o 
 -11   5   1        4.65       14.90      8.41 o 
 -10   5   1     5376.21     5363.63    110.13 o 
  -9   5   1     6232.00     6428.50    144.12 o 
  -8   5   1      739.63      747.94     20.92 o 
  -7   5   1     2360.30     2336.18     31.70 o 
  -6   5   1    24200.95    25476.70    397.66 o 
  -5   5   1     3182.51     3209.90     39.95 o 
  -2   5   1       10.73       14.88      4.46 o 
  -1   5   1     3695.04     3442.93     28.27 o 
   0   5   1     2968.89     2455.64     31.84 o 
   1   5   1      472.47      359.89      7.89 o 
   2   5   1     2181.08     2402.61     19.08 o 
   3   5   1    10577.71    11148.22    134.46 o 
   5   5   1     3925.69     3971.92     43.41 o 
   6   5   1     9664.85     9770.76     70.94 o 
   7   5   1      547.33      542.24     23.60 o 
   8   5   1      638.55      659.31     28.81 o 
   9   5   1      359.72      342.05     22.35 o 
  10   5   1     2487.13     2474.57     62.73 o 
  11   5   1      113.94       96.09     22.94 o 
  12   5   1     1701.85     1562.29     56.23 o 
 -12   6   1     6633.60     6600.70    187.17 o 
 -11   6   1     3379.93     3262.71     98.36 o 
 -10   6   1        4.53       13.38      6.94 o 
  -9   6   1        4.37       20.83      9.38 o 
  -8   6   1      602.80      642.00     12.95 o 
  -7   6   1     2135.22     2206.28     40.25 o 
  -6   6   1     4528.65     4503.64     49.73 o 
  -5   6   1    17703.53    18052.79    244.43 o 
  -1   6   1     4581.62     4645.46     66.37 o 
   0   6   1      343.97      373.34      8.93 o 
   1   6   1     3927.21     3865.16     40.52 o 
   3   6   1    20935.88    20953.51    328.08 o 
   4   6   1    12068.46    12120.87    101.64 o 
   5   6   1      358.88      389.28     18.33 o 
   6   6   1      208.90      215.43     17.28 o 
   7   6   1      956.93      951.41     29.17 o 
   8   6   1      218.02      222.50     20.89 o 
   9   6   1        1.22        2.32     10.80 o 
  10   6   1     2793.51     2871.43     69.02 o 
  11   6   1     2289.71     2257.69     79.56 o 
  12   6   1      665.62      715.53     37.94 o 
 -12   7   1     3331.97     3273.77     94.47 o 
 -11   7   1      894.72      882.97     46.27 o 
 -10   7   1      265.07      290.64     23.09 o 
  -9   7   1      799.65      804.90     32.72 o 
  -8   7   1    15377.80    16106.54    162.20 o 
  -7   7   1    19771.54    20243.65    178.81 o 
  -6   7   1      226.98      223.18     19.04 o 
  -5   7   1        2.00        3.79      5.62 o 
  -4   7   1     7022.41     7179.46     63.57 o 
  -3   7   1     8918.16     9227.24     70.78 o 
  -1   7   1     2462.53     2500.66     33.79 o 
   0   7   1     4150.24     4077.04     57.19 o 
   1   7   1      186.68      173.56      9.38 o 
   3   7   1    20449.65    21200.50    221.86 o 
   4   7   1      254.73      237.19      9.52 o 
   5   7   1     7978.71     8419.64     85.35 o 
   6   7   1     6684.37     6928.41     65.51 o 
   7   7   1      672.33      638.97     16.76 o 
   8   7   1     9384.11     9528.47    115.43 o 
   9   7   1     1593.18     1609.40     49.02 o 
  10   7   1     1447.56     1366.38     68.44 o 
  11   7   1      100.73       70.52     26.31 o 
 -11   8   1      616.00      550.98     30.42 o 
 -10   8   1     4619.29     4587.38    118.06 o 
  -9   8   1    12176.71    12288.35    159.72 o 
  -8   8   1     9342.44     9518.83    138.01 o 
  -7   8   1      264.41      275.83     14.94 o 
  -6   8   1      133.22      123.59     15.44 o 
  -5   8   1     1661.92     1677.58     35.10 o 
  -4   8   1     1449.23     1508.32     20.92 o 
  -3   8   1      831.25      837.59     17.18 o 
  -2   8   1     3808.46     3843.57     36.32 o 
  -1   8   1    21347.29    22028.48    375.34 o 
   0   8   1    15089.47    15263.52    162.77 o 
   1   8   1     1324.83     1286.17     17.90 o 
   2   8   1      388.00      377.17     11.41 o 
   3   8   1     1389.11     1398.42     23.75 o 
   4   8   1      106.82      124.47     16.93 o 
   5   8   1        3.95        8.61      7.06 o 
   6   8   1     3628.93     3672.11     53.28 o 
   7   8   1     1431.28     1422.23     33.73 o 
   8   8   1     8497.22     8766.94    130.82 o 
   9   8   1    17269.65    18656.00    272.59 o 
  10   8   1     9390.37    10086.01     89.37 o 
  11   8   1     2206.70     2095.45    127.78 o 
 -10   9   1     1544.49     1599.55     51.51 o 
  -9   9   1     2177.27     2140.87     61.15 o 
  -8   9   1        0.24        6.75      5.08 o 
  -7   9   1     1152.19     1130.38     25.82 o 
  -6   9   1     5277.02     5514.36     87.33 o 
  -5   9   1      139.99      147.37     10.75 o 
  -4   9   1    15177.38    16112.83    114.00 o 
  -3   9   1     5136.17     5340.14     73.36 o 
  -2   9   1     3124.53     3096.14     35.32 o 
  -1   9   1        1.35        1.96      5.27 o 
   0   9   1      430.33      419.29     14.86 o 
   1   9   1       78.79       85.26      7.40 o 
   2   9   1      210.93      203.33      9.48 o 
   3   9   1     8940.69     9479.99     86.77 o 
   5   9   1    11631.30    11922.86    111.24 o 
   6   9   1        0.10       12.42      5.93 o 
   7   9   1        6.68       11.54      6.04 o 
   8   9   1      193.47      188.91     18.39 o 
   9   9   1     1745.81     1723.13     69.07 o 
  10   9   1     3355.12     3383.60    109.00 o 
 -10  10   1       51.54       41.23     16.81 o 
  -9  10   1      176.78      157.97     25.39 o 
  -8  10   1     2599.50     2657.30     59.19 o 
  -7  10   1     3632.06     3582.65     89.23 o 
  -6  10   1     1298.27     1285.38     28.33 o 
  -5  10   1       77.27       75.93      8.95 o 
  -4  10   1     4992.61     5127.50     80.44 o 
  -3  10   1    11345.56    11679.68    108.42 o 
  -2  10   1    25131.98    26487.27    196.99 o 
  -1  10   1     2872.15     2925.98     42.58 o 
   0  10   1      402.30      432.86     15.22 o 
   1  10   1     1143.31     1165.83     31.46 o 
   2  10   1     7258.24     7484.87     67.84 o 
   3  10   1    19694.85    20333.33    232.32 o 
   4  10   1     4456.47     4424.24     81.50 o 
   5  10   1      471.98      476.80     26.27 o 
   6  10   1     1983.00     1896.90     43.34 o 
   7  10   1        1.87       14.31      7.66 o 
   8  10   1        4.63       12.14      8.38 o 
   9  10   1      317.83      267.91     45.11 o 
  -9  11   1      991.76      945.20     98.93 o 
  -8  11   1    10077.07    10270.05    148.30 o 
  -7  11   1    14362.24    14488.46    300.08 o 
  -6  11   1     2294.58     2244.76    117.78 o 
  -5  11   1        5.07        6.48      9.64 o 
  -4  11   1      762.12      694.60     28.07 o 
  -3  11   1     8318.04     8590.44    112.15 o 
  -2  11   1    21001.80    22158.14    264.14 o 
  -1  11   1     7495.96     7709.26     98.61 o 
   0  11   1        8.38        9.26      5.88 o 
   1  11   1      272.90      228.26     13.47 o 
   2  11   1     4473.46     4632.71     91.18 o 
   3  11   1     3749.69     3609.68     81.77 o 
   4  11   1      677.97      703.45     26.91 o 
   5  11   1     1846.00     1955.92     51.28 o 
   6  11   1     2017.17     1966.16     41.80 o 
   7  11   1     1247.51     1203.39     37.57 o 
   8  11   1     5284.35     5463.18    176.49 o 
   9  11   1      609.64      609.84     58.37 o 
  -8  12   1     2980.36     2929.32    150.48 o 
  -7  12   1        5.20       26.91     13.78 o 
  -6  12   1      332.10      303.42     22.85 o 
  -5  12   1        6.10       14.75      8.82 o 
  -4  12   1      112.86       85.08     20.05 o 
  -3  12   1      979.95      884.92     51.81 o 
  -2  12   1     7671.16     8158.90    145.00 o 
  -1  12   1     5740.03     5878.16    114.46 o 
   0  12   1     2272.85     2434.17     93.92 o 
   1  12   1     1146.91     1050.36     44.00 o 
   2  12   1      601.91      674.26     34.81 o 
   3  12   1     1093.86     1032.61     33.15 o 
   4  12   1     1852.02     1781.60     69.26 o 
   5  12   1     1056.37      978.11     53.40 o 
   6  12   1       84.02       79.45     16.94 o 
   7  12   1        0.39       14.47     10.41 o 
  -6  13   1      858.81      792.31     43.20 o 
  -5  13   1       23.81       41.97     17.44 o 
  -4  13   1     6014.48     6151.00    186.22 o 
  -3  13   1     1497.82     1438.74     48.22 o 
  -2  13   1      689.14      693.35     38.27 o 
  -1  13   1     2471.95     2557.40     78.46 o 
   0  13   1      124.16      104.88     36.09 o 
   1  13   1      367.25      347.52     34.08 o 
   2  13   1      100.34       79.04     19.99 o 
   3  13   1     6371.37     6181.65    157.55 o 
   4  13   1    20713.29    21403.76    208.36 o 
   5  13   1     6470.06     6556.37     98.57 o 
   6  13   1       70.82       54.78     21.70 o 
  -4  14   1      229.02      227.44     22.06 o 
  -3  14   1      558.89      565.67     34.43 o 
  -2  14   1     1113.22     1243.40     62.22 o 
  -1  14   1      225.54      183.70     73.86 o 
   0  14   1      284.55      245.69     41.63 o 
   1  14   1      436.78      398.20     61.09 o 
   2  14   1     1176.75     1057.17     45.28 o 
   3  14   1     2299.23     2199.61     54.44 o 
   4  14   1      323.33      252.25     65.03 o 
 -13   0   2       18.21       22.50     18.36 o 
 -12   0   2     2792.75     2775.46    128.02 o 
 -11   0   2     1767.60     1755.46     54.24 o 
  -8   0   2     3365.34     3339.32     59.80 o 
  -7   0   2      201.32      222.54     32.45 o 
  -6   0   2    12772.27    13299.52    291.92 o 
  -5   0   2      113.24      186.55     49.51 o 
  -2   0   2     2728.09     2766.30     53.64 o 
  -1   0   2    26018.77        3.37      2.38 o 
   0   0   2   208997.14        1.43      1.66 o 
   2   0   2      366.33      361.91     12.14 o 
   3   0   2     3607.13     3944.08     83.05 o 
   4   0   2        0.75       11.87      7.21 o 
   5   0   2     2970.13     3003.06     59.15 o 
   6   0   2    16538.65    17054.80    559.59 o 
   7   0   2     6084.10     6009.97     87.40 o 
   9   0   2    22824.12    23250.63   1216.54 o 
  10   0   2      688.92      712.76     35.65 o 
  11   0   2       44.67       44.68     13.33 o 
  12   0   2       44.92       40.17     10.83 o 
  13   0   2     3380.49     3521.38    139.45 o 
 -13   1   2        0.23       15.29     10.31 o 
 -12   1   2      505.90      463.97     27.85 o 
 -11   1   2       96.84       97.92     18.59 o 
 -10   1   2     1309.68     1334.26     36.31 o 
  -9   1   2     8938.49     8882.37     92.56 o 
  -8   1   2     2333.43     2313.73     32.22 o 
  -7   1   2      570.41      527.78     18.02 o 
  -2   1   2      130.92      155.92      3.05 o 
  -1   1   2     2954.32     2997.04     33.56 o 
   1   1   2        3.16       24.19      2.48 o 
   3   1   2      235.68      309.40      9.75 o 
   4   1   2     2581.65     2549.17     27.16 o 
   5   1   2     1516.11     1410.62     27.03 o 
   6   1   2    11644.23    11624.96    128.88 o 
   8   1   2    10015.12    10256.04    119.65 o 
   9   1   2     1175.05     1138.47     32.81 o 
  10   1   2        6.44       12.82      9.66 o 
  11   1   2      312.09      291.36     20.39 o 
  12   1   2      747.34      726.79     32.73 o 
  13   1   2     3445.98     3540.49    100.16 o 
 -13   2   2       70.70       54.56     17.89 o 
 -12   2   2     8521.21     8560.92    122.98 o 
 -11   2   2    12545.67    12967.81    183.44 o 
 -10   2   2      253.34      251.34     19.71 o 
  -9   2   2      458.74      478.20     25.11 o 
  -8   2   2     1698.86     1733.72     33.11 o 
  -7   2   2      930.31     1022.49     19.63 o 
  -6   2   2    19546.97    20677.85    450.58 o 
  -5   2   2     5032.92     5638.13     54.93 o 
  -1   2   2      739.73      778.39     12.25 o 
   0   2   2        3.55       15.52      8.48 o 
   3   2   2     4001.13     3099.87     39.58 o 
   4   2   2        0.15        4.37      3.77 o 
   5   2   2      163.13      126.32      7.94 o 
   6   2   2    25543.94    26285.86    413.93 o 
   7   2   2    15001.85    15251.92    123.63 o 
   8   2   2      628.45      570.21     20.38 o 
   9   2   2      322.79      335.24     16.29 o 
  10   2   2      214.83      194.03     22.27 o 
  11   2   2     5030.73     5192.07     88.23 o 
  12   2   2    14955.92    15530.53    129.77 o 
  13   2   2     3022.73     3052.51     67.61 o 
 -13   3   2      949.40     1021.79    127.49 o 
 -12   3   2     3248.85     3161.87     94.44 o 
 -11   3   2     1422.01     1464.72     44.44 o 
 -10   3   2       12.07       17.09     13.66 o 
  -9   3   2      999.49      936.54     36.80 o 
  -8   3   2     2461.74     2469.81     33.72 o 
  -7   3   2     1893.80     1938.93     25.66 o 
  -6   3   2     1008.95     1012.43     18.23 o 
  -5   3   2     8266.10     8226.37     81.57 o 
  -3   3   2     9000.41     8909.55    119.03 o 
  -2   3   2      806.39      673.67     10.45 o 
   3   3   2     1384.50     1096.15     16.11 o 
   4   3   2     3109.13     2861.30     27.04 o 
   5   3   2    12297.13    11983.85    153.06 o 
   7   3   2    19807.48    20109.30    157.61 o 
   8   3   2     7953.12     8076.93     82.27 o 
   9   3   2     5310.20     5416.78     98.97 o 
  10   3   2      424.59      410.62     21.64 o 
  11   3   2      909.05      886.17     33.33 o 
  12   3   2       31.44       24.32     13.40 o 
 -13   4   2      158.04      131.19     35.74 o 
 -12   4   2        0.84       17.06     11.73 o 
 -11   4   2     1553.98     1535.65     48.62 o 
 -10   4   2    23792.77    25216.86    315.57 o 
  -9   4   2    27913.84    28988.04    278.12 o 
  -8   4   2      731.84      709.43     19.28 o 
  -7   4   2      944.40      943.96     20.68 o 
  -6   4   2     3518.27     3315.86     41.32 o 
  -5   4   2     2724.94     2891.07     36.15 o 
  -4   4   2     2944.65     3034.88     33.48 o 
  -3   4   2     1028.52     1063.34     16.10 o 
  -2   4   2      548.10      387.91     12.58 o 
  -1   4   2     3499.19     3398.19     39.30 o 
   1   4   2    11808.39    10739.88    201.10 o 
   2   4   2       85.34      105.73      7.05 o 
   3   4   2     3627.48     3717.52     38.91 o 
   4   4   2     5946.37     6544.33     66.90 o 
   5   4   2     2339.52     2413.78     25.02 o 
   6   4   2     5648.25     5620.16     62.39 o 
   7   4   2     6847.88     6512.41     74.42 o 
   8   4   2    39279.45    41887.69    241.16 o 
   9   4   2     9913.11    10107.65    141.32 o 
  10   4   2     1172.74     1154.14     50.77 o 
  11   4   2       89.71       70.74     27.08 o 
  12   4   2       18.35       13.15     11.61 o 
 -12   5   2     1185.92     1097.68     48.99 o 
 -11   5   2     2133.24     2066.48     57.37 o 
 -10   5   2      667.32      726.26     44.41 o 
  -9   5   2     5419.44     5439.69    141.20 o 
  -8   5   2     1177.11     1221.39     33.43 o 
  -7   5   2     2274.75     2375.34     31.35 o 
  -6   5   2    15186.59    15687.80    124.61 o 
  -4   5   2    22606.39    22825.28    350.84 o 
  -3   5   2    12710.24    12926.49    199.83 o 
  -2   5   2      231.85      273.81      7.28 o 
  -1   5   2      847.47      564.69     11.94 o 
   0   5   2       23.75      101.06      3.73 o 
   1   5   2       87.35       71.56      3.98 o 
   2   5   2      238.49      216.42      7.21 o 
   3   5   2     7412.07     8079.83     89.95 o 
   4   5   2        9.23       18.56      6.49 o 
   5   5   2      586.12      566.92     13.02 o 
   6   5   2       45.90       57.35      9.05 o 
   7   5   2     3860.31     3909.84     31.08 o 
   8   5   2      237.98      246.88     22.78 o 
   9   5   2      289.13      310.55     38.53 o 
  10   5   2       10.17       21.36     13.81 o 
  11   5   2      243.35      189.99     48.21 o 
  12   5   2     2997.70     2922.80     64.21 o 
 -12   6   2     3260.26     3104.14    110.03 o 
 -11   6   2     5954.17     5896.67     84.12 o 
 -10   6   2       26.83       53.66     14.01 o 
  -9   6   2       53.30       67.74     16.54 o 
  -8   6   2     7113.31     7159.73     69.87 o 
  -7   6   2     3384.30     3446.02     60.56 o 
  -6   6   2     6086.39     6357.03     76.95 o 
  -5   6   2      791.19      840.75     16.17 o 
  -3   6   2    11249.01    11273.90    101.67 o 
  -2   6   2      361.32      490.91     11.73 o 
  -1   6   2     2850.81     3068.90     33.95 o 
   0   6   2       30.67       37.31      4.16 o 
   1   6   2     6712.85     6989.68     63.72 o 
   3   6   2     2330.26     2225.20     32.36 o 
   4   6   2    10694.03    10881.31     89.55 o 
   5   6   2     1753.93     1823.75     24.80 o 
   6   6   2     5299.09     5229.23     59.20 o 
   7   6   2     5683.46     5732.00     83.93 o 
   8   6   2     1860.60     1828.28     49.01 o 
   9   6   2     1175.06     1108.80     51.64 o 
  10   6   2     3828.75     4015.98     92.38 o 
  11   6   2      377.40      370.94     49.49 o 
  12   6   2     5852.21     6058.70    115.66 o 
 -12   7   2     6114.71     5967.27    128.21 o 
 -11   7   2      847.52      891.56     51.99 o 
 -10   7   2     1169.71     1084.04     37.07 o 
  -9   7   2       11.58       16.95      9.78 o 
  -8   7   2     1391.77     1373.81     33.54 o 
  -7   7   2     4295.06     4517.09     57.75 o 
  -6   7   2     3328.57     3506.95     71.79 o 
  -5   7   2       81.10      112.60     11.42 o 
  -4   7   2      126.78      152.06     10.88 o 
  -3   7   2       67.00       84.48      8.63 o 
  -2   7   2      476.94      548.58     11.76 o 
  -1   7   2    10899.15    11630.16    124.32 o 
   0   7   2     3464.49     3493.65     31.47 o 
   1   7   2     5512.18     5356.48     76.90 o 
   2   7   2    18045.71    18714.70    204.01 o 
   3   7   2    21406.37    22393.94    581.70 o 
   4   7   2      485.58      482.12     15.25 o 
   5   7   2     6348.97     6303.73     67.87 o 
   6   7   2    14262.35    14914.20    111.34 o 
   7   7   2     5857.90     6032.28     68.29 o 
   8   7   2     5237.36     5425.05     81.86 o 
   9   7   2      963.79      894.79     22.61 o 
  10   7   2      379.33      373.90     47.17 o 
  11   7   2     3215.54     3275.20     95.01 o 
 -11   8   2       28.37       36.70     13.75 o 
 -10   8   2     3118.48     2985.66     83.68 o 
  -9   8   2     2550.34     2518.34     69.53 o 
  -8   8   2     1656.92     1677.28     36.02 o 
  -7   8   2     9075.65     9305.86    111.25 o 
  -6   8   2      786.86      756.49     21.51 o 
  -5   8   2      635.31      667.45     13.85 o 
  -4   8   2      931.28      910.38     13.96 o 
  -3   8   2     1603.81     1541.86     19.06 o 
  -2   8   2    10056.04    10055.42     68.46 o 
  -1   8   2     4583.07     4813.41     52.61 o 
   0   8   2     5156.35     5189.18     63.56 o 
   1   8   2     1985.85     1944.07     20.93 o 
   2   8   2     2037.83     2102.07     28.96 o 
   3   8   2     2636.48     2660.07     39.44 o 
   4   8   2     4944.07     4834.66     49.68 o 
   5   8   2       14.54       17.10      5.37 o 
   6   8   2     6789.59     6886.98     53.50 o 
   7   8   2      141.61      143.90     17.50 o 
   8   8   2     3845.27     3957.59     79.35 o 
   9   8   2      232.34      175.03     41.72 o 
  10   8   2     1599.65     1591.32     61.37 o 
  11   8   2      318.81      311.76     37.05 o 
 -10   9   2      384.41      286.65     32.78 o 
  -9   9   2     2918.48     2863.43     67.16 o 
  -8   9   2      456.70      450.08     18.98 o 
  -7   9   2      449.44      442.59     17.67 o 
  -6   9   2     2706.58     2770.90     48.71 o 
  -5   9   2     2449.93     2525.89     54.91 o 
  -4   9   2      975.47      979.96     24.68 o 
  -3   9   2     4372.79     4438.82     44.40 o 
  -2   9   2     1627.96     1684.76     22.39 o 
  -1   9   2     5658.77     5812.30     62.97 o 
   0   9   2    12319.92    12650.28    111.59 o 
   1   9   2     3704.09     3735.82     49.78 o 
   2   9   2     1243.09     1214.97     21.54 o 
   3   9   2      173.47      172.51     20.30 o 
   4   9   2      520.43      557.73     23.50 o 
   5   9   2     2718.54     2777.36     59.37 o 
   6   9   2      255.44      263.24     14.99 o 
   7   9   2     1367.52     1407.22     38.54 o 
   8   9   2      893.11      860.69     18.43 o 
   9   9   2     1718.72     1851.69     70.40 o 
  10   9   2     1384.01     1243.18     44.93 o 
 -10  10   2        3.99       25.75     13.53 o 
  -9  10   2       44.32       23.74     10.12 o 
  -8  10   2     1759.13     1739.81     65.48 o 
  -7  10   2      569.28      545.64     20.84 o 
  -6  10   2     3119.39     3095.48     54.14 o 
  -5  10   2     2707.14     2697.59     46.69 o 
  -4  10   2      333.70      313.59     15.19 o 
  -3  10   2      105.37      115.21     12.63 o 
  -2  10   2     2162.15     2227.35     32.96 o 
  -1  10   2      269.57      290.06     10.89 o 
   0  10   2     2182.63     2209.93     32.40 o 
   1  10   2      945.24      959.34     26.86 o 
   2  10   2      842.73      829.90     21.57 o 
   3  10   2     8727.85     8747.27    140.76 o 
   4  10   2    14442.44    15167.28    181.32 o 
   5  10   2     5541.97     5584.07     84.08 o 
   6  10   2      144.15      169.88     15.24 o 
   7  10   2        0.22       16.52      6.76 o 
   8  10   2      431.98      436.37     32.57 o 
   9  10   2      627.08      559.53     44.75 o 
  -9  11   2      134.32      154.05     71.99 o 
  -8  11   2      294.02      304.16     41.90 o 
  -7  11   2     3930.30     3927.06     95.61 o 
  -6  11   2     3572.72     3580.16    120.05 o 
  -5  11   2     2263.69     2332.99     90.08 o 
  -4  11   2      931.67      848.00     29.07 o 
  -3  11   2     1607.53     1691.56     34.45 o 
  -2  11   2     2892.51     2840.71     54.30 o 
  -1  11   2      372.18      355.17     15.02 o 
   0  11   2        9.20        9.11      8.09 o 
   1  11   2        0.47       12.72      8.27 o 
   2  11   2      456.49      505.45     22.90 o 
   3  11   2      513.54      536.45     38.05 o 
   4  11   2      142.55      147.14     19.24 o 
   5  11   2     1722.24     1666.14     42.11 o 
   6  11   2      219.56      217.22     22.25 o 
   7  11   2        3.81       10.68      9.04 o 
   8  11   2       44.19       39.95     15.64 o 
  -8  12   2     7242.87     6790.38    186.45 o 
  -7  12   2     5837.59     5885.17     85.07 o 
  -6  12   2      360.83      357.76     37.52 o 
  -5  12   2      187.15      166.24     42.44 o 
  -4  12   2      194.67      163.05     37.50 o 
  -3  12   2       51.96       47.45     10.31 o 
  -2  12   2     6305.99     6599.95    125.87 o 
  -1  12   2     2135.54     2165.11     62.85 o 
   0  12   2      146.83      159.69     38.17 o 
   1  12   2      563.72      553.23     33.26 o 
   2  12   2     4251.53     4406.00     82.32 o 
   3  12   2       30.75       21.52      9.07 o 
   4  12   2     2883.23     2937.59    121.37 o 
   5  12   2       10.88       34.61     14.33 o 
   6  12   2     3063.75     3040.10     64.37 o 
   7  12   2      558.31      617.14     36.35 o 
  -6  13   2      125.66       93.42     29.72 o 
  -5  13   2     2662.11     2752.25     90.79 o 
  -4  13   2     3016.66     3181.88    169.61 o 
  -3  13   2      526.37      560.78     39.74 o 
  -2  13   2     2033.45     1966.14    117.92 o 
  -1  13   2     3118.91     3240.72     91.83 o 
   0  13   2     1284.50     1194.75     86.75 o 
   1  13   2       86.89       64.05     20.44 o 
   2  13   2       20.10        9.41     10.09 o 
   3  13   2     1849.01     1840.53     99.68 o 
   4  13   2        2.39       22.68     13.46 o 
   5  13   2     1208.65     1118.95     47.35 o 
   6  13   2      233.22      210.43     52.63 o 
  -4  14   2      447.83      386.73     20.59 o 
  -3  14   2      793.74      744.30     44.35 o 
  -2  14   2     5796.85     5752.52    123.01 o 
  -1  14   2     1799.15     1885.73     82.82 o 
   0  14   2     2419.36     2486.28     99.33 o 
   1  14   2     4026.52     4025.19    322.12 o 
   2  14   2      955.92     1006.73     43.66 o 
   3  14   2     5245.68     5315.38    153.26 o 
   4  14   2     8217.80     8207.90    160.72 o 
 -13   1   3     2299.20     2365.83     70.97 o 
 -12   1   3      133.88      119.94     21.41 o 
 -11   1   3      713.84      729.76     40.38 o 
 -10   1   3    15156.85    15805.78    183.75 o 
  -9   1   3    15116.57    15656.97    148.68 o 
  -8   1   3      713.11      780.47     41.18 o 
  -7   1   3       34.36       43.56     16.41 o 
  -6   1   3     3518.38     3485.63     54.94 o 
  -5   1   3     9975.00    11054.28    147.79 o 
  -4   1   3     6915.34     5978.77     80.31 o 
  -2   1   3      321.36      373.16     11.06 o 
  -1   1   3       89.33      127.24      3.26 o 
   1   1   3      141.38      169.93      4.44 o 
   4   1   3     3764.11     3769.27     54.94 o 
   5   1   3     1150.61     1140.84     30.82 o 
   6   1   3     1684.20     1521.17     25.83 o 
   7   1   3     4152.67     4096.56     48.49 o 
   8   1   3    17505.02    18149.95    173.49 o 
   9   1   3     3878.34     3913.25     56.30 o 
  10   1   3       90.08       78.01     14.56 o 
  11   1   3      180.15      163.20     28.44 o 
  12   1   3     2107.02     2005.21     70.17 o 
 -13   2   3     2030.02     1977.72     68.01 o 
 -12   2   3     3191.95     3156.06     62.83 o 
 -11   2   3     1602.36     1558.52     28.30 o 
 -10   2   3      857.83      819.84     32.46 o 
  -9   2   3      257.63      271.51     25.34 o 
  -8   2   3     2069.17     2189.75     67.69 o 
  -7   2   3     2291.30     2343.01     44.05 o 
  -6   2   3     3131.66     3196.91     56.00 o 
  -5   2   3      776.96      974.81     16.00 o 
  -4   2   3     6791.86     7773.50    168.72 o 
  -3   2   3       76.23      131.02      6.81 o 
  -2   2   3     1008.03     1144.46     19.68 o 
  -1   2   3       41.85       59.99      3.47 o 
   0   2   3      643.80      731.18     12.16 o 
   1   2   3     1920.68     2125.61     28.95 o 
   2   2   3     5610.76     6017.09     80.65 o 
   4   2   3     2108.18     2137.85     26.77 o 
   5   2   3        7.75       14.52     10.28 o 
   6   2   3     3224.25     3339.93     45.77 o 
   7   2   3      347.42      350.22     12.60 o 
   8   2   3       43.72       53.21     12.80 o 
   9   2   3      468.10      431.99     23.15 o 
  10   2   3      808.24      809.56     29.62 o 
  11   2   3     1760.62     1710.91     45.99 o 
  12   2   3     2746.72     2712.64     93.47 o 
 -13   3   3      436.62      458.76     41.53 o 
 -12   3   3     1045.67      965.00     42.56 o 
 -11   3   3      490.62      490.22     21.35 o 
 -10   3   3     7118.19     7333.77     82.14 o 
  -9   3   3     6607.23     6817.40     76.56 o 
  -8   3   3     7506.57     7788.72    104.30 o 
  -7   3   3    10117.39    10506.52    103.75 o 
  -6   3   3     1399.05     1392.50     19.40 o 
  -5   3   3    16110.34    17447.98    378.56 o 
  -2   3   3     7199.20     7418.90     80.39 o 
  -1   3   3     7293.24     6867.90    127.44 o 
   1   3   3      872.01      988.25     14.12 o 
   3   3   3     8955.96     8142.58     88.19 o 
   4   3   3     2486.94     2284.36     32.07 o 
   5   3   3      395.52      359.75     13.04 o 
   6   3   3    24501.30    25593.52    449.82 o 
   7   3   3      477.26      443.63      9.59 o 
   8   3   3    20238.11    21131.51    136.48 o 
   9   3   3     4484.42     4352.85     87.99 o 
  10   3   3      897.00      880.57     37.44 o 
  11   3   3       63.79       39.53     15.39 o 
  12   3   3     1367.35     1387.79     34.20 o 
 -13   4   3      117.27       70.74     23.02 o 
 -12   4   3      372.39      306.43     38.13 o 
 -11   4   3     1762.69     1776.83     55.27 o 
 -10   4   3      791.89      750.14     30.39 o 
  -9   4   3      875.36      854.79     35.36 o 
  -8   4   3       94.48       95.95      9.48 o 
  -7   4   3     1371.86     1354.67     16.05 o 
  -6   4   3     4033.88     4037.50     48.66 o 
  -5   4   3       61.93       36.76      7.36 o 
  -4   4   3       38.12       78.96     12.87 o 
  -3   4   3     1131.32     1071.22     18.83 o 
   1   4   3    13022.15    12573.26    524.82 o 
   2   4   3     6350.32     6503.68     62.25 o 
   3   4   3      292.92      285.53     10.91 o 
   4   4   3    18410.34    19428.00    420.70 o 
   5   4   3     2471.40     2512.65     31.03 o 
   6   4   3     4977.44     5226.26     58.21 o 
   7   4   3     1471.09     1330.03     22.33 o 
   8   4   3      127.40      213.43     30.25 o 
   9   4   3      342.77      331.55     23.01 o 
  10   4   3       27.96       11.57     12.96 o 
  11   4   3      102.06       73.60     23.97 o 
  12   4   3        1.68       18.71     12.35 o 
 -12   5   3      404.67      346.73     24.21 o 
 -11   5   3       62.88       50.31     16.88 o 
 -10   5   3     4768.93     4920.82     96.00 o 
  -9   5   3     6418.50     6534.29    189.33 o 
  -8   5   3     2222.36     2219.99     31.26 o 
  -7   5   3     1472.88     1471.98     24.97 o 
  -6   5   3    22723.53    23830.23    258.32 o 
  -4   5   3     5731.94     5896.00     56.16 o 
  -3   5   3     7563.75     7488.80     68.22 o 
  -2   5   3     2273.04     2479.28     24.78 o 
  -1   5   3     1081.74     1087.44     15.07 o 
   0   5   3     1032.80      957.67     16.64 o 
   1   5   3     4397.46     5125.15     65.58 o 
   2   5   3     8691.10     8588.07    123.22 o 
   3   5   3      625.88      604.25     12.05 o 
   4   5   3    16138.23    16020.13    127.88 o 
   5   5   3    10920.65    11084.83     96.20 o 
   6   5   3     1320.15     1257.80     25.04 o 
   7   5   3     2938.79     2925.68     70.55 o 
   8   5   3    10718.12    10866.33    158.24 o 
   9   5   3      260.35      320.70     37.51 o 
  10   5   3     1929.19     1930.16     53.49 o 
  11   5   3      181.84      131.18     32.51 o 
  12   5   3     3266.40     3160.79     69.59 o 
 -12   6   3    11460.28    12192.98    152.38 o 
 -11   6   3     6403.02     6317.33     80.04 o 
 -10   6   3      617.43      612.19     31.10 o 
  -9   6   3      652.81      638.64     27.34 o 
  -8   6   3     4688.64     4884.67     54.73 o 
  -7   6   3     9213.43     9484.10     84.26 o 
  -6   6   3     6543.17     7186.60     72.19 o 
  -5   6   3     2298.06     2381.95     28.37 o 
  -4   6   3        5.92       13.22      6.80 o 
  -3   6   3     2668.97     2882.10     32.91 o 
  -2   6   3     2694.04     2698.17     30.78 o 
  -1   6   3     2995.34     3188.20     43.87 o 
   0   6   3     3843.71     3969.08     47.83 o 
   1   6   3     2934.75     2913.22     32.19 o 
   2   6   3      193.40      187.82      5.64 o 
   3   6   3      172.27      214.66     12.94 o 
   4   6   3      755.41      751.70     18.24 o 
   5   6   3     9915.83    10159.38    118.29 o 
   6   6   3    10827.07    10969.55    127.65 o 
   7   6   3     4591.11     4774.48     73.17 o 
   8   6   3        6.04       18.19      9.98 o 
   9   6   3      697.71      697.78     32.63 o 
  10   6   3    10358.70    10824.83    325.51 o 
  11   6   3    14729.66    15763.04    162.06 o 
 -12   7   3     2665.39     2570.22     93.18 o 
 -11   7   3     1660.80     1658.46     77.25 o 
 -10   7   3      479.92      477.92     41.23 o 
  -9   7   3      294.50      355.38     25.43 o 
  -8   7   3    10036.84    10495.76    109.16 o 
  -7   7   3    27489.66    29427.78    343.09 o 
  -6   7   3     5746.09     5953.71     57.49 o 
  -5   7   3      831.07      843.44     17.27 o 
  -4   7   3    16376.29    17285.05    120.67 o 
  -3   7   3     1843.81     1813.17     23.65 o 
  -2   7   3    19141.11    19781.85    286.73 o 
  -1   7   3     4027.35     3731.43     64.15 o 
   0   7   3     4012.27     4074.13     48.91 o 
   1   7   3     5733.84     5959.85     66.68 o 
   2   7   3     1114.71     1116.49     15.94 o 
   3   7   3    12683.39    12884.00    107.18 o 
   4   7   3     5598.59     5468.43     60.16 o 
   5   7   3    11957.88    12316.92    109.86 o 
   6   7   3    20175.40    21247.31    145.20 o 
   7   7   3     3585.29     3663.65     82.65 o 
   8   7   3      559.19      532.18     32.86 o 
   9   7   3      711.69      747.46     36.42 o 
  10   7   3     3031.14     3085.68     98.28 o 
  11   7   3      482.28      452.36     34.41 o 
 -11   8   3     1519.36     1461.12     62.01 o 
 -10   8   3     1827.18     1841.00     59.61 o 
  -9   8   3     1268.40     1171.60     36.39 o 
  -8   8   3      651.73      606.85     21.63 o 
  -7   8   3      775.82      730.42     21.38 o 
  -6   8   3     3222.50     3138.34     50.94 o 
  -5   8   3     2907.98     2921.84     46.83 o 
  -4   8   3      199.85      219.47      8.72 o 
  -3   8   3     3893.88     3991.31     37.02 o 
  -2   8   3    17626.34    18305.89    128.24 o 
   1   8   3    14788.20    14767.61    118.93 o 
   2   8   3     1810.65     1892.92     24.13 o 
   3   8   3       14.94       21.32      6.69 o 
   4   8   3      574.72      609.74     16.10 o 
   5   8   3     9136.34     9608.54     73.52 o 
   6   8   3     2468.62     2601.12     45.55 o 
   7   8   3      444.29      416.91     15.71 o 
   8   8   3      342.43      352.13     22.92 o 
   9   8   3     1670.43     1592.73     50.73 o 
  10   8   3     1406.16     1435.05    108.56 o 
 -11   9   3     1435.16     1465.48     57.14 o 
 -10   9   3       10.86        5.16      9.04 o 
  -9   9   3     1540.76     1606.20     49.39 o 
  -8   9   3       86.84       84.31     16.59 o 
  -7   9   3     1807.54     1805.92     32.62 o 
  -6   9   3    26539.59    27783.28    274.78 o 
  -5   9   3    26057.78    27568.78    262.59 o 
  -4   9   3      860.83      872.27     22.83 o 
  -3   9   3     1395.46     1353.06     25.30 o 
  -2   9   3      199.77      216.80     10.58 o 
  -1   9   3     1505.45     1420.33     27.99 o 
   0   9   3     9238.48     9180.49     93.55 o 
   1   9   3     2574.53     2560.66     36.87 o 
   2   9   3     1831.52     1880.04     52.65 o 
   3   9   3     1541.72     1494.15     49.32 o 
   4   9   3    27959.61    30041.74    287.10 o 
   5   9   3    24381.82    25666.78    292.38 o 
   6   9   3     1617.54     1672.00     31.57 o 
   7   9   3      139.88      162.92     21.08 o 
   8   9   3      391.10      393.06     30.52 o 
   9   9   3      451.79      421.51     42.03 o 
  10   9   3     4601.77     4560.39    111.53 o 
 -10  10   3      511.94      460.46     30.04 o 
  -9  10   3      103.61       79.13     18.99 o 
  -8  10   3     3367.95     3170.14     71.23 o 
  -7  10   3    12218.77    12901.83    179.31 o 
  -6  10   3     5102.62     5151.32     80.18 o 
  -5  10   3      211.33      205.99     15.80 o 
  -4  10   3       94.25      110.33     11.54 o 
  -3  10   3      613.90      559.59     16.43 o 
  -2  10   3     5092.27     5282.23     59.54 o 
  -1  10   3     3880.67     3910.77     55.33 o 
   0  10   3      648.48      670.30     21.00 o 
   1  10   3     4803.60     4952.71     84.97 o 
   2  10   3      233.09      243.04     19.61 o 
   3  10   3     2285.64     2316.92     48.15 o 
   4  10   3        9.54        4.42      9.73 o 
   5  10   3     2722.08     2709.08     55.33 o 
   6  10   3     1658.88     1712.86     42.33 o 
   7  10   3      537.97      537.38     23.34 o 
   8  10   3      171.76      153.29     20.90 o 
   9  10   3       86.39       70.01     26.89 o 
  -9  11   3        9.58       17.80     29.95 o 
  -8  11   3     5023.69     5480.84    198.41 o 
  -7  11   3     8295.71     8321.54    109.54 o 
  -6  11   3     1180.54     1147.19     32.28 o 
  -5  11   3       31.39       21.63      8.16 o 
  -4  11   3       43.09       45.16     12.74 o 
  -3  11   3     1254.28     1256.07     40.46 o 
  -2  11   3    11812.74    12457.43    116.00 o 
  -1  11   3     5460.42     5704.67     71.33 o 
   0  11   3     4412.31     4576.00     77.92 o 
   1  11   3     5611.91     5846.87     94.84 o 
   2  11   3      284.51      277.11     17.43 o 
   3  11   3      361.82      395.05     19.26 o 
   4  11   3      161.57      165.22     26.60 o 
   5  11   3     6725.81     6662.69    102.92 o 
   6  11   3    16762.56    17420.68    251.55 o 
   7  11   3     4977.65     4971.40     71.60 o 
   8  11   3        7.50       13.59     13.73 o 
  -8  12   3      888.81      849.83    106.65 o 
  -7  12   3        1.51       20.87      9.24 o 
  -6  12   3      230.99      215.38     31.02 o 
  -5  12   3      103.28       78.03     11.01 o 
  -4  12   3      617.63      600.88     31.60 o 
  -3  12   3        0.40       10.06     21.52 o 
  -2  12   3     2274.89     2362.22     81.05 o 
  -1  12   3     7042.58     7327.13    116.89 o 
   0  12   3    16747.44    17418.72    291.92 o 
   1  12   3     2168.62     2183.06     57.52 o 
   2  12   3       73.01       63.59     19.34 o 
   3  12   3      224.62      224.03     25.37 o 
   4  12   3     1659.78     1695.76     71.59 o 
   5  12   3     1390.74     1414.51     49.07 o 
   6  12   3        1.89       16.19     13.97 o 
   7  12   3      879.40      850.10     47.38 o 
  -6  13   3     9470.12     9501.43    268.08 o 
  -5  13   3    11392.93    11447.08    207.96 o 
  -4  13   3      341.47      318.05     19.79 o 
  -3  13   3       55.19       48.90     15.54 o 
  -2  13   3      201.14      212.35     36.42 o 
  -1  13   3      144.70      153.07     33.13 o 
   0  13   3      667.76      646.28     42.35 o 
   1  13   3     2743.52     2681.62     69.98 o 
   2  13   3      192.12      192.44     46.45 o 
   3  13   3     1127.38     1122.39     43.46 o 
   4  13   3    10319.93    10683.80    185.76 o 
   5  13   3     6274.17     6682.12    185.96 o 
   6  13   3       66.92       41.64     15.04 o 
  -4  14   3      841.54      812.11     45.81 o 
  -3  14   3        3.00        7.22     16.68 o 
  -2  14   3     1151.34     1097.67     62.17 o 
  -1  14   3      783.46      727.90     61.09 o 
   0  14   3     2492.15     2323.23     95.82 o 
   1  14   3      951.90     1128.59    108.06 o 
   2  14   3       71.26       51.53     14.91 o 
   3  14   3     2403.94     2472.74     62.77 o 
   4  14   3      379.02      375.61     62.68 o 
 -13   0   4       96.00       71.44     20.81 o 
 -12   0   4      813.44      827.29     45.57 o 
 -11   0   4      402.50      439.27     48.91 o 
  -9   0   4    40194.25    41443.48    277.04 o 
  -8   0   4     1063.94     1026.98     54.80 o 
  -7   0   4     6814.73     6973.36    136.94 o 
  -6   0   4       24.76       29.38      3.50 o 
  -5   0   4      650.43      763.03     30.41 o 
  -3   0   4     1629.27     1909.96     67.45 o 
   0   0   4     2989.99     3405.50     46.79 o 
   1   0   4     3252.38     3034.89     42.46 o 
   3   0   4      231.71      252.94     11.18 o 
   4   0   4    14161.19    13149.54    549.86 o 
   5   0   4    14672.37    14966.38    230.43 o 
   6   0   4      109.73      154.85     19.78 o 
   7   0   4     9216.54     9251.72    167.40 o 
   9   0   4    31469.48    33248.09    525.36 o 
  10   0   4     3012.25     3063.64     90.77 o 
  11   0   4      240.33      223.11     19.36 o 
  12   0   4       48.53       44.04     29.48 o 
 -13   1   4     3017.00     3026.76     87.56 o 
 -12   1   4      992.84      939.21     37.47 o 
 -11   1   4      207.10      206.02     23.42 o 
 -10   1   4       27.25       28.26      8.12 o 
  -9   1   4     6751.93     6819.63     83.72 o 
  -8   1   4     8405.31     8535.24    116.81 o 
  -7   1   4    11181.86    11291.13    152.17 o 
  -6   1   4      239.48      262.65     10.39 o 
  -5   1   4     1470.76     1352.27     35.34 o 
  -4   1   4     5861.62     5273.55     79.41 o 
  -1   1   4       45.13       70.59      7.73 o 
   0   1   4      317.69      373.57     14.37 o 
   1   1   4     1509.89     1734.21     29.05 o 
   2   1   4     5193.79     4724.52     45.98 o 
   5   1   4    14213.32    14083.78    217.99 o 
   6   1   4      996.49      923.97     17.91 o 
   7   1   4     2558.10     2511.12     35.48 o 
   8   1   4     5043.56     5179.81     61.36 o 
   9   1   4     3169.61     3139.43     58.63 o 
  10   1   4     1698.78     1615.35     36.69 o 
  11   1   4      314.27      309.45     28.13 o 
  12   1   4       48.09       39.36     19.95 o 
 -13   2   4     9909.93    10296.04    248.19 o 
 -12   2   4     3680.51     3733.27     73.42 o 
 -11   2   4     1014.35     1003.09     32.93 o 
 -10   2   4      426.05      446.39     20.59 o 
  -9   2   4      111.64      114.82     32.56 o 
  -8   2   4    15818.29    16483.96    201.96 o 
  -7   2   4    28048.14    29188.19   1035.37 o 
  -6   2   4      136.29      153.25      9.23 o 
  -5   2   4     1063.10     1254.94     24.77 o 
  -1   2   4      262.05      304.67     17.24 o 
   0   2   4      258.17      237.07      7.82 o 
   4   2   4      748.46      868.19     15.47 o 
   5   2   4     1405.98     1307.50     21.86 o 
   6   2   4       39.22       31.06      9.82 o 
   7   2   4       78.98       65.12     14.03 o 
   8   2   4     1994.68     1932.57     50.49 o 
   9   2   4     2146.74     2140.48     44.17 o 
  10   2   4     7957.46     8303.76    157.37 o 
  11   2   4     4843.51     4778.66     94.28 o 
  12   2   4      817.75      795.66     53.02 o 
 -13   3   4       12.89       16.07     16.65 o 
 -12   3   4      244.40      212.49     24.90 o 
 -11   3   4       55.75       77.54     14.90 o 
 -10   3   4     2131.33     2109.65     65.23 o 
  -9   3   4    13691.41    14311.03    177.47 o 
  -8   3   4    28013.67    28920.61   1268.36 o 
  -7   3   4    29555.25    30919.31    509.92 o 
  -6   3   4      696.48      694.21     11.03 o 
  -5   3   4    11842.13    12815.82    199.59 o 
  -2   3   4     8250.83     7878.40     85.25 o 
   0   3   4       20.17       57.38      3.05 o 
   1   3   4     6126.86     6155.08     68.01 o 
   2   3   4       12.17        4.72      2.35 o 
   3   3   4      522.00      408.14     14.21 o 
   4   3   4     4161.94     3892.42     45.59 o 
   5   3   4     2444.20     2511.45     34.93 o 
   6   3   4      773.67      767.25     19.91 o 
   7   3   4     1373.60     1392.43     22.22 o 
   8   3   4     1737.12     1754.74     40.42 o 
   9   3   4      211.82      261.28     25.83 o 
  10   3   4     1101.92     1119.76     43.60 o 
  11   3   4     2402.17     2335.21    107.60 o 
  12   3   4      444.50      458.98     30.85 o 
 -13   4   4     1137.84     1095.89     40.06 o 
 -12   4   4      196.30      174.79     35.29 o 
 -11   4   4     1192.91     1142.94     40.63 o 
 -10   4   4    12419.28    13334.18    218.15 o 
  -9   4   4    15836.05    16634.80    193.58 o 
  -8   4   4       97.80      126.91     12.44 o 
  -7   4   4     6616.87     6745.98     70.19 o 
  -6   4   4      333.03      328.60      8.47 o 
  -5   4   4      218.46      259.34      8.30 o 
  -4   4   4    13559.04    14712.47    320.57 o 
  -3   4   4     1025.01     1132.48     19.45 o 
   0   4   4     1426.01     1698.04     34.17 o 
   2   4   4       42.08       72.09      5.69 o 
   3   4   4     3948.39     4133.63     64.05 o 
   4   4   4    13673.66    14447.91    319.04 o 
   5   4   4      154.77      132.42      7.26 o 
   6   4   4      880.44      862.21     19.93 o 
   7   4   4     1463.03     1346.68     27.65 o 
   8   4   4    31696.06    34284.81    735.34 o 
   9   4   4    21716.29    23283.55    322.01 o 
  10   4   4      205.53      158.17     60.96 o 
  11   4   4        1.59       21.05     11.11 o 
  12   4   4        0.77       16.99     12.03 o 
 -13   5   4     2376.69     2228.39     96.57 o 
 -12   5   4      234.38      222.54     47.15 o 
 -11   5   4      763.92      725.43     47.57 o 
 -10   5   4      748.48      727.95     31.90 o 
  -9   5   4        9.62       25.03      9.72 o 
  -8   5   4       76.50       78.04      8.86 o 
  -7   5   4      542.11      517.30     18.84 o 
  -6   5   4     1247.66     1299.18     17.42 o 
  -5   5   4     4580.99     4569.50     50.02 o 
  -4   5   4     2153.08     2233.39     34.31 o 
  -3   5   4      413.42      392.01     11.10 o 
  -2   5   4     1149.20     1093.13     16.16 o 
   0   5   4    11306.46    11567.87    193.41 o 
   1   5   4     2132.52     2601.37     33.04 o 
   2   5   4     6681.47     6532.14     65.99 o 
   5   5   4    14765.97    15058.64    203.57 o 
   6   5   4     7328.47     7434.29    108.03 o 
   7   5   4     4062.45     3922.14     60.05 o 
   8   5   4     5501.13     5692.39    118.37 o 
   9   5   4     3301.26     3155.95     69.09 o 
  10   5   4     3332.56     3284.60     79.76 o 
  11   5   4     1908.83     1911.33     65.55 o 
  12   5   4     1206.91     1280.44     49.60 o 
 -12   6   4        9.86       24.15     13.47 o 
 -11   6   4      853.60      909.99     39.88 o 
 -10   6   4        7.67       11.92     10.18 o 
  -9   6   4       97.35      100.58     19.78 o 
  -8   6   4     9991.26    10146.62    109.17 o 
  -7   6   4     2708.05     2819.10     49.62 o 
  -6   6   4     5158.68     5437.47     56.43 o 
  -5   6   4     9232.74     9309.49     65.04 o 
  -4   6   4    13721.37    14199.64    102.35 o 
  -2   6   4        6.78       26.81      5.78 o 
  -1   6   4      474.70      527.17     10.67 o 
   0   6   4     1296.78     1153.16     17.74 o 
   1   6   4     1571.36     1856.66     39.34 o 
   3   6   4     8965.70     8621.48     92.97 o 
   4   6   4      942.31      939.02     21.15 o 
   5   6   4     6515.22     6643.01     87.75 o 
   6   6   4     6533.56     6482.68     73.47 o 
   7   6   4        0.77        2.09      9.89 o 
   8   6   4      468.27      501.37     19.30 o 
   9   6   4      223.06      229.64     33.69 o 
  10   6   4     8084.86     8370.69    142.14 o 
  11   6   4      582.63      682.85    128.87 o 
 -12   7   4     2130.55     2071.11     73.34 o 
 -11   7   4        9.24       18.21     11.72 o 
 -10   7   4     1279.33     1262.87     32.98 o 
  -9   7   4     1716.90     1727.70     47.31 o 
  -8   7   4     5964.37     6145.93     63.29 o 
  -7   7   4    10942.97    11355.69    104.79 o 
  -6   7   4     4267.21     4471.30     45.13 o 
  -5   7   4      829.48      881.74     16.70 o 
  -4   7   4    11593.35    11955.86     98.76 o 
  -3   7   4    12552.81    12899.03    113.55 o 
  -2   7   4    14197.33    14707.37    132.96 o 
  -1   7   4    14011.90    14627.47    135.84 o 
   0   7   4      113.28      164.97     19.27 o 
   1   7   4      761.06      761.90     16.52 o 
   2   7   4     1205.46     1145.10     14.74 o 
   3   7   4      200.89      201.61     15.73 o 
   4   7   4       72.44       94.59     13.14 o 
   5   7   4     3745.59     3770.88    119.64 o 
   6   7   4     2626.30     2596.72     48.59 o 
   7   7   4     1396.62     1305.66     36.94 o 
   8   7   4      680.13      689.02     33.08 o 
   9   7   4      328.23      315.36     36.16 o 
  10   7   4     2778.80     2658.25     91.28 o 
  11   7   4     3425.62     3528.39     75.85 o 
 -11   8   4     1729.57     1650.17     43.57 o 
 -10   8   4     1955.78     1985.89     61.78 o 
  -9   8   4     4806.91     4944.03     96.06 o 
  -8   8   4       58.05       47.48      8.05 o 
  -7   8   4     4470.25     4584.84     73.04 o 
  -6   8   4     1083.58     1071.59     20.61 o 
  -5   8   4     2473.84     2395.42     40.08 o 
  -4   8   4      799.87      775.54     14.48 o 
  -3   8   4      272.05      264.41      7.82 o 
  -2   8   4     4790.06     4929.68     43.35 o 
  -1   8   4    11559.80    12254.60     92.87 o 
   0   8   4     3175.57     3326.46     41.43 o 
   1   8   4     9446.70     9454.19     80.45 o 
   2   8   4      152.45      150.54      7.59 o 
   3   8   4       68.02       60.85     13.68 o 
   4   8   4     2001.45     1977.74     48.34 o 
   5   8   4      291.75      265.72     20.38 o 
   6   8   4     2821.77     2892.48     49.91 o 
   7   8   4     5711.37     5829.51     86.60 o 
   8   8   4      459.60      449.27     21.43 o 
   9   8   4      135.40       92.18     20.21 o 
  10   8   4     1001.39      992.61     51.55 o 
 -11   9   4      389.09      337.15     20.77 o 
 -10   9   4     1641.49     1610.96     69.46 o 
  -9   9   4      273.42      261.83     19.61 o 
  -8   9   4      318.54      310.06     13.37 o 
  -7   9   4      790.83      844.31     21.57 o 
  -6   9   4     1305.14     1286.62     30.94 o 
  -5   9   4       85.10       95.54     13.64 o 
  -4   9   4      447.65      493.94     16.70 o 
  -3   9   4        0.25        2.28      4.85 o 
  -2   9   4      421.71      464.32     14.41 o 
  -1   9   4     4173.26     4373.58     43.76 o 
   0   9   4    12746.87    12871.21    111.53 o 
   1   9   4     1832.45     1840.07     34.98 o 
   2   9   4      251.38      288.77     19.42 o 
   3   9   4     1532.88     1546.99     47.87 o 
   4   9   4     2088.12     2103.81     44.46 o 
   5   9   4     2340.70     2425.88     74.65 o 
   6   9   4     2724.28     2534.33     50.21 o 
   7   9   4        2.14        9.54      7.54 o 
   8   9   4      274.38      296.08     17.58 o 
   9   9   4      156.34      119.84     35.65 o 
  10   9   4       47.71       25.84     17.08 o 
 -10  10   4       48.30       53.08     22.00 o 
  -9  10   4      169.08      132.37     37.25 o 
  -8  10   4       27.01       15.13     11.75 o 
  -7  10   4       17.80       14.59     10.47 o 
  -6  10   4     9518.55     9892.76    140.75 o 
  -5  10   4    13111.98    13645.73    253.44 o 
  -4  10   4        9.72       16.67      7.17 o 
  -3  10   4       66.61       79.65     13.32 o 
  -2  10   4       75.48      101.51     10.17 o 
  -1  10   4       69.13       60.62      9.14 o 
   0  10   4     9012.89     9148.71     87.37 o 
   2  10   4      114.71      124.70     22.04 o 
   3  10   4       58.37       48.08     11.55 o 
   4  10   4     3054.31     3125.64     80.36 o 
   5  10   4      609.48      560.79     29.46 o 
   6  10   4     1789.58     1804.73     49.31 o 
   7  10   4     1614.23     1607.85     40.76 o 
   8  10   4      292.33      232.55     58.66 o 
   9  10   4       22.72       44.41     12.25 o 
  -9  11   4        0.16       29.06     14.09 o 
  -8  11   4       13.68       15.89      9.59 o 
  -7  11   4     2774.79     2723.13     67.65 o 
  -6  11   4      730.58      714.32     27.98 o 
  -5  11   4      100.15      109.34     17.29 o 
  -4  11   4      342.57      324.80     20.13 o 
  -3  11   4       10.60       11.90      3.80 o 
  -2  11   4      453.34      464.75     17.80 o 
  -1  11   4      204.61      182.76     21.49 o 
   0  11   4      180.69      167.30     17.88 o 
   1  11   4      638.21      666.19     40.62 o 
   2  11   4     2690.90     2739.57     54.16 o 
   3  11   4      466.78      441.04     23.86 o 
   4  11   4      246.62      265.64     22.61 o 
   5  11   4     2086.65     2041.77     63.91 o 
   6  11   4      104.90      135.14     33.21 o 
   7  11   4       71.02       60.43     18.45 o 
   8  11   4      244.18      215.61     18.92 o 
  -8  12   4     2006.11     2039.21     90.45 o 
  -7  12   4     1387.49     1365.22     37.57 o 
  -6  12   4     1581.51     1467.19     67.39 o 
  -5  12   4     1717.81     1766.95     68.03 o 
  -4  12   4       43.66       28.00      6.57 o 
  -3  12   4      631.76      627.71     23.39 o 
  -2  12   4      396.30      403.01     18.50 o 
  -1  12   4       95.02       87.31     26.48 o 
   0  12   4     6362.65     6257.24    119.98 o 
   1  12   4     4557.61     4669.06    115.72 o 
   2  12   4       76.77       68.09     10.18 o 
   3  12   4      452.79      463.30     19.60 o 
   4  12   4      273.65      253.72     22.15 o 
   5  12   4     1286.81     1205.51     56.99 o 
   6  12   4     6626.67     6763.43    276.63 o 
   7  12   4     6483.46     6649.52    149.20 o 
  -6  13   4      184.38      138.82     38.07 o 
  -5  13   4      514.12      513.64     53.59 o 
  -4  13   4     1489.59     1538.40     57.02 o 
  -3  13   4        2.54        9.52      8.33 o 
  -2  13   4      327.32      307.50     77.15 o 
  -1  13   4     2535.41     2438.38     91.26 o 
   0  13   4     2702.02     2725.60    133.27 o 
   1  13   4      128.60      107.98     25.03 o 
   2  13   4      847.58      845.25     34.09 o 
   3  13   4     2084.92     2060.86     73.91 o 
   4  13   4      781.23      801.21     44.75 o 
   5  13   4        0.01       18.20     12.16 o 
  -4  14   4     1350.94     1342.48     52.02 o 
  -3  14   4      497.71      611.17     52.47 o 
  -2  14   4     3031.47     2913.50    114.15 o 
  -1  14   4     2026.25     2078.94    108.76 o 
   0  14   4      782.18      842.58     48.90 o 
   1  14   4     3878.22     4007.95     91.36 o 
   2  14   4     2702.92     2750.55     69.56 o 
   3  14   4      894.58      897.77     42.60 o 
 -13   1   5     8608.95     8809.95    178.96 o 
 -12   1   5     1230.86     1242.09     47.54 o 
 -11   1   5      897.55      900.08     34.78 o 
 -10   1   5     3798.56     3719.38     80.83 o 
  -9   1   5     7612.83     7703.21    253.33 o 
  -8   1   5     5147.20     5338.30    214.78 o 
  -7   1   5    17088.41    17243.68    221.17 o 
  -6   1   5     1938.77     1841.46     39.61 o 
  -5   1   5       10.47       21.56     18.15 o 
  -4   1   5      845.24      723.25     16.54 o 
  -3   1   5     5370.91     5243.95     57.94 o 
   0   1   5     2284.04     2449.04     25.28 o 
   1   1   5     2025.10     2117.88     30.76 o 
   4   1   5     9721.33     9461.23    113.71 o 
   6   1   5      847.36      807.06     15.73 o 
   7   1   5     2780.37     2714.69     43.72 o 
   8   1   5    10291.73    10566.57    126.66 o 
   9   1   5     1869.38     1932.31     36.70 o 
  10   1   5      540.38      528.39     41.97 o 
  11   1   5     1636.05     1653.32    114.84 o 
  12   1   5        8.22        7.81     16.94 o 
 -13   2   5        0.72       35.62     12.93 o 
 -12   2   5      333.94      304.10     23.51 o 
 -11   2   5     1041.78      994.95     34.54 o 
 -10   2   5        8.15       11.75     14.00 o 
  -9   2   5      399.25      382.73     14.09 o 
  -8   2   5      602.98      620.82     29.67 o 
  -7   2   5        7.24        9.64      6.31 o 
  -6   2   5      502.93      543.63     12.31 o 
  -5   2   5      353.13      350.02     19.73 o 
  -2   2   5       98.09      139.75     11.30 o 
  -1   2   5      250.21      267.35      7.04 o 
   0   2   5     6105.44     6038.77     81.83 o 
   2   2   5    10382.77    10252.98    190.90 o 
   4   2   5     9882.59    10294.89    114.02 o 
   5   2   5     1405.62     1424.41     23.43 o 
   6   2   5     2766.54     2844.20     34.90 o 
   7   2   5        0.92        8.44      6.29 o 
   8   2   5       10.79        9.56      6.14 o 
   9   2   5      230.99      226.79     19.31 o 
  10   2   5      915.80      853.71     26.10 o 
  11   2   5      788.19      741.70     43.08 o 
  12   2   5     1009.80     1080.03     50.30 o 
 -13   3   5     5335.15     5142.31    145.10 o 
 -12   3   5      442.26      403.53     20.99 o 
 -11   3   5      407.40      393.39     19.05 o 
 -10   3   5      771.53      816.71     60.00 o 
  -9   3   5     1422.35     1321.60     36.25 o 
  -8   3   5     9266.95     9319.61    140.40 o 
  -7   3   5    19877.74    20316.92    332.57 o 
  -6   3   5    12474.48    12860.50    346.18 o 
  -5   3   5    11894.93    12642.70    203.66 o 
  -2   3   5    14486.18    15373.68    640.63 o 
   0   3   5     1190.08     1394.28     23.67 o 
   1   3   5     1082.82      999.72     23.29 o 
   2   3   5    12441.09    12777.98    534.05 o 
   3   3   5     3566.93     3254.81     64.87 o 
   5   3   5    11955.95    12737.52    134.03 o 
   6   3   5     8379.74     8725.67    100.07 o 
   7   3   5     1269.27     1276.24     39.37 o 
   8   3   5     2572.72     2480.50     35.99 o 
   9   3   5      323.60      338.62     22.66 o 
  10   3   5     5232.91     5146.91    141.49 o 
  11   3   5     4562.74     4650.34     88.10 o 
  12   3   5      173.47      161.98     20.15 o 
 -13   4   5        4.62       19.33     12.80 o 
 -12   4   5     2488.69     2478.46    103.47 o 
 -11   4   5    11953.79    12491.68    207.75 o 
 -10   4   5    16403.20    17100.62    268.42 o 
  -9   4   5     8215.14     8528.63    109.04 o 
  -8   4   5     9230.42     9661.26    111.83 o 
  -7   4   5      101.75       80.30     11.11 o 
  -6   4   5     1704.37     1835.89     27.19 o 
  -5   4   5     5218.69     5556.86     58.11 o 
  -4   4   5     9435.70    10270.47    139.42 o 
  -3   4   5     1021.23      982.67     16.89 o 
   0   4   5    21390.95    22100.65    920.35 o 
   1   4   5     3245.03     3137.49     33.28 o 
   2   4   5     1058.05     1123.30     27.90 o 
   3   4   5     2450.03     2682.49     33.29 o 
   4   4   5        2.56       26.63     11.08 o 
   5   4   5      991.39     1021.86     20.81 o 
   6   4   5      392.49      385.59     10.22 o 
   7   4   5     1825.04     1880.33     50.84 o 
   8   4   5    14384.45    15207.84    226.95 o 
   9   4   5     2961.81     3075.16    135.49 o 
  10   4   5     1703.17     1682.21     50.55 o 
  11   4   5      136.82       96.44     33.81 o 
  12   4   5       91.90       90.47     24.64 o 
 -13   5   5     3619.87     3765.64     96.68 o 
 -12   5   5     1007.93      960.31     58.30 o 
 -11   5   5      875.90      786.35     28.15 o 
 -10   5   5      319.75      310.85     21.06 o 
  -9   5   5     1896.45     1934.86     50.08 o 
  -8   5   5      652.02      662.94     19.81 o 
  -7   5   5     1100.46     1076.56     26.34 o 
  -6   5   5    10740.65    11076.33    100.07 o 
  -4   5   5     3260.65     3454.91     35.12 o 
  -3   5   5       12.81       11.03      3.47 o 
  -2   5   5    10411.57    10569.91    116.77 o 
   0   5   5      138.72      182.86     17.77 o 
   1   5   5     2984.27     3434.84     35.22 o 
   3   5   5    15427.73    15677.38    162.51 o 
   4   5   5     2480.13     2417.68     39.07 o 
   6   5   5    10983.57    11008.49    109.52 o 
   7   5   5      873.84      936.09     26.58 o 
   8   5   5     8847.43     9181.94    104.41 o 
   9   5   5     2134.12     2252.79     58.40 o 
  10   5   5     1012.56     1017.89     48.92 o 
  11   5   5     1243.81     1295.85     54.27 o 
 -12   6   5     2999.52     3099.26    107.75 o 
 -11   6   5     1268.86     1270.08     47.37 o 
 -10   6   5      915.40      959.10     27.29 o 
  -9   6   5      328.55      293.37     23.91 o 
  -8   6   5      795.29      790.61     19.34 o 
  -7   6   5     1993.54     2119.64     34.38 o 
  -6   6   5        2.24       14.24      3.83 o 
  -5   6   5     7154.29     7081.25     59.99 o 
  -3   6   5    12528.78    12538.33    101.42 o 
  -2   6   5     3797.41     3796.52     34.01 o 
  -1   6   5       28.69       40.80      6.04 o 
   0   6   5    20629.23    21414.15    856.63 o 
   3   6   5    10430.10    10536.93     96.26 o 
   4   6   5     5787.01     5964.66     61.83 o 
   5   6   5     6618.55     6699.19     93.51 o 
   6   6   5     4847.65     4771.21     81.24 o 
   7   6   5      352.48      338.97     18.82 o 
   8   6   5        1.95       -4.31     11.97 o 
   9   6   5      422.00      395.26     20.90 o 
  10   6   5     1590.71     1561.56     58.86 o 
  11   6   5     5734.14     5539.12    162.26 o 
 -12   7   5      443.73      363.92     26.74 o 
 -11   7   5     1458.04     1396.96     50.72 o 
 -10   7   5      629.56      722.92     27.86 o 
  -9   7   5     8110.63     8222.05    140.62 o 
  -8   7   5       27.36       25.47      7.09 o 
  -7   7   5    11551.04    12182.92    112.50 o 
  -6   7   5     4217.84     4219.66     39.34 o 
  -5   7   5     2942.63     2998.32     34.39 o 
  -4   7   5    16384.95    17215.41    122.70 o 
  -3   7   5    23639.45    24384.21    373.14 o 
  -2   7   5     1257.14     1223.16     21.90 o 
  -1   7   5     4659.51     4592.22     56.06 o 
   0   7   5     4641.40     4536.41     54.67 o 
   1   7   5    15300.70    15720.25    143.93 o 
   2   7   5     2481.63     2538.52     31.44 o 
   3   7   5      658.97      604.72     15.86 o 
   4   7   5     1157.77     1186.25     26.29 o 
   5   7   5      116.39      125.05     16.71 o 
   6   7   5    14492.39    15022.49    183.60 o 
   7   7   5    20227.44    20902.12    251.30 o 
   8   7   5      763.93      701.95     29.05 o 
   9   7   5      143.80      125.72     35.64 o 
  10   7   5     2048.89     1990.03     65.98 o 
 -11   8   5    10436.20    10359.47    276.42 o 
 -10   8   5    19101.35    20125.92    230.71 o 
  -9   8   5     7768.44     7798.61    104.73 o 
  -8   8   5      859.13      848.18     23.63 o 
  -7   8   5      387.75      358.45     18.83 o 
  -6   8   5       42.83       48.18      6.96 o 
  -5   8   5      171.15      141.35     11.73 o 
  -4   8   5        6.35       10.61      4.32 o 
  -3   8   5       29.08       50.74      7.10 o 
  -2   8   5     1173.94     1160.62     26.69 o 
  -1   8   5    18685.00    19844.23    155.39 o 
   0   8   5    20611.66    21759.31    241.12 o 
   1   8   5     8813.71     9060.45     92.01 o 
   2   8   5        1.45       13.19      4.79 o 
   3   8   5      179.12      167.19      9.81 o 
   4   8   5     1303.76     1292.12     39.00 o 
   5   8   5     1720.59     1683.14     37.42 o 
   6   8   5       17.71       26.96      7.41 o 
   7   8   5     5895.22     5835.21     93.90 o 
   8   8   5     3879.15     4254.33     79.61 o 
   9   8   5     4287.43     4365.61     74.50 o 
  10   8   5      357.91      410.48     33.83 o 
 -10   9   5      543.16      522.98     42.39 o 
  -9   9   5     1262.55     1317.92     59.55 o 
  -8   9   5       58.96       61.36     11.75 o 
  -7   9   5      379.11      364.65     13.65 o 
  -6   9   5    18815.86    20050.34    205.71 o 
  -5   9   5    31063.81    33625.86    442.59 o 
  -4   9   5     7155.97     7521.76     63.39 o 
  -3   9   5       12.13       23.12      6.81 o 
  -2   9   5      745.31      726.68     30.70 o 
  -1   9   5      121.33      116.71     31.46 o 
   0   9   5    13764.19    13886.11    119.11 o 
   1   9   5     1868.25     1845.72     55.59 o 
   2   9   5     8936.67     9346.23    228.42 o 
   3   9   5     7086.94     7104.97     95.22 o 
   4   9   5     1747.24     1755.39     41.38 o 
   5   9   5     6228.17     6231.59     78.36 o 
   6   9   5       84.89       71.77     25.82 o 
   7   9   5      158.22      146.44     31.17 o 
   8   9   5     1801.97     1804.41     60.94 o 
   9   9   5      839.64      757.13     61.68 o 
 -10  10   5     1439.46     1315.92     70.28 o 
  -9  10   5      834.23      697.78     46.98 o 
  -8  10   5        4.39       11.99      8.16 o 
  -7  10   5     2635.77     2634.57     51.41 o 
  -6  10   5      513.91      518.52     25.51 o 
  -5  10   5     4603.03     4545.20     99.02 o 
  -4  10   5     7593.91     7818.21     80.45 o 
  -3  10   5     3875.14     4061.86     68.34 o 
  -2  10   5      450.49      486.70     12.25 o 
  -1  10   5      943.99      887.59     18.68 o 
   0  10   5     2776.23     2807.39     53.63 o 
   1  10   5    14133.82    14946.56    157.48 o 
   2  10   5    17147.85    17855.60    206.80 o 
   3  10   5     1739.40     1755.66     41.76 o 
   4  10   5      615.89      602.09     25.11 o 
   5  10   5      652.74      620.77     28.96 o 
   6  10   5      146.27      116.18     17.46 o 
   7  10   5       13.14       21.66     11.55 o 
   8  10   5       61.29       45.14     20.08 o 
  -9  11   5     4530.57     4647.00    126.55 o 
  -8  11   5      664.08      632.45     31.22 o 
  -7  11   5       53.40       66.20     16.12 o 
  -6  11   5      420.15      400.72     20.49 o 
  -5  11   5      265.98      260.62     18.96 o 
  -4  11   5     4917.06     4893.78     82.08 o 
  -3  11   5     6213.29     6500.64     87.11 o 
  -2  11   5       70.12       45.09     15.15 o 
  -1  11   5      373.02      367.82     14.88 o 
   0  11   5     6382.13     6490.17     78.48 o 
   1  11   5    12826.08    13145.51    190.70 o 
   2  11   5     2463.62     2405.70     51.19 o 
   3  11   5       10.54       23.87      9.58 o 
   4  11   5      243.60      297.10     30.50 o 
   5  11   5     3063.04     3115.78     65.92 o 
   7  11   5    16397.32    17257.62    330.54 o 
   8  11   5     1155.98     1035.26     45.48 o 
  -8  12   5       39.82       23.91     13.28 o 
  -7  12   5       46.56       45.93     21.32 o 
  -6  12   5      104.68       51.64     25.63 o 
  -5  12   5      115.54       88.46     23.62 o 
  -4  12   5      233.70      234.40     16.01 o 
  -3  12   5     1762.42     1779.97     40.46 o 
  -2  12   5        6.74       16.98      5.64 o 
  -1  12   5     1533.02     1517.10     42.20 o 
   0  12   5     9929.80     9884.75    235.92 o 
   1  12   5     2266.03     2216.53     62.75 o 
   2  12   5       14.84        5.49      9.09 o 
   3  12   5     1003.56      959.58     38.09 o 
   4  12   5      126.57      130.13     20.44 o 
   5  12   5      515.36      514.10     29.19 o 
   6  12   5        0.08        4.03     12.21 o 
  -6  13   5    10008.89    10167.28    295.67 o 
  -5  13   5    13765.42    14468.71    401.48 o 
  -4  13   5     1923.26     1982.57     68.80 o 
  -3  13   5      166.13      150.35     19.71 o 
  -2  13   5      627.75      634.58     38.09 o 
  -1  13   5      447.13      446.64     48.80 o 
   0  13   5     4987.71     4922.88    116.60 o 
   1  13   5     3061.13     3055.93    104.26 o 
   2  13   5     2470.31     2469.65     87.74 o 
   3  13   5     1807.95     1733.88     66.34 o 
   4  13   5       55.09       86.96     19.73 o 
   5  13   5      862.62      870.68     44.60 o 
  -4  14   5     1148.52     1126.53     59.86 o 
  -3  14   5      638.38      658.56    107.74 o 
  -2  14   5      233.35      165.36     74.73 o 
  -1  14   5      381.16      428.02     37.81 o 
   0  14   5     1522.15     1532.38     56.26 o 
   1  14   5     4630.08     4735.71    136.67 o 
   2  14   5     1483.08     1387.83     75.41 o 
   3  14   5      103.10       48.27     20.38 o 
 -13   0   6     1797.69     1564.27     74.22 o 
 -12   0   6      964.33      906.74     90.96 o 
 -11   0   6    14886.71    15423.44    349.96 o 
 -10   0   6     3650.59     3867.35    140.00 o 
  -9   0   6     8610.29     8981.79    152.84 o 
  -8   0   6      260.58      243.29     31.62 o 
  -7   0   6    14080.19    14710.39    270.22 o 
  -6   0   6       60.29       55.35     23.50 o 
  -5   0   6     6334.40     6781.58    153.03 o 
  -4   0   6     1990.07     2168.60     49.09 o 
  -3   0   6      253.72      194.97     13.40 o 
   1   0   6     1189.57     1281.39     64.02 o 
   2   0   6      517.97      531.71     16.37 o 
   3   0   6     1068.01      978.36     27.60 o 
   6   0   6     1252.45     1173.88     39.22 o 
   7   0   6      909.75      897.27     36.60 o 
   8   0   6     6895.43     6984.95    177.30 o 
   9   0   6     7282.12     7271.14    209.22 o 
  10   0   6     1137.30     1176.26     51.88 o 
  11   0   6      289.92      295.83     38.64 o 
  12   0   6     1297.35     1331.32     68.15 o 
 -13   1   6     5125.55     5124.63     77.69 o 
 -12   1   6       62.20       59.97     12.50 o 
 -11   1   6      178.68      200.99     31.96 o 
 -10   1   6     1219.35     1210.90     46.73 o 
  -9   1   6      286.00      268.25     26.70 o 
  -8   1   6     2776.86     2977.77     99.79 o 
  -7   1   6    21621.24    22950.49    405.45 o 
  -5   1   6    20372.13    21506.80    329.10 o 
  -4   1   6      391.80      478.77     23.99 o 
  -3   1   6      990.26      913.65     19.86 o 
  -2   1   6     2424.76     2308.48     32.00 o 
  -1   1   6       99.70       76.20      5.80 o 
   0   1   6     2757.86     2943.50     30.44 o 
   1   1   6     3883.32     4065.12     55.45 o 
   2   1   6     2907.86     2989.34     31.39 o 
   6   1   6     5573.71     5439.96     61.97 o 
   7   1   6      162.65      191.43     17.17 o 
   8   1   6      810.91      748.08     27.75 o 
   9   1   6     1388.84     1311.99     32.32 o 
  10   1   6     1225.29     1231.44     37.68 o 
  11   1   6       31.99       39.61     11.15 o 
  12   1   6       45.62       54.30     29.95 o 
 -13   2   6    31024.69    32695.63    176.64 o 
 -12   2   6    14044.32    14551.11    205.50 o 
 -11   2   6      117.90       96.03     27.40 o 
 -10   2   6      256.72      251.05     30.20 o 
  -9   2   6      775.29      828.47     40.99 o 
  -8   2   6    14810.35    16182.43    267.00 o 
  -6   2   6     9317.06     9451.26    122.88 o 
  -5   2   6    10023.15    10355.59    157.36 o 
  -4   2   6    14645.00    15590.64    650.87 o 
  -3   2   6     5085.39     4845.64     55.70 o 
  -2   2   6      500.32      447.81     11.91 o 
  -1   2   6      516.65      565.51     13.63 o 
   2   2   6    16980.76    17586.46    733.81 o 
   4   2   6      757.34      614.85     13.08 o 
   6   2   6     1906.06     2010.76     27.32 o 
   7   2   6       15.44       29.64     11.19 o 
   8   2   6      207.08      213.04     15.88 o 
   9   2   6      712.40      692.87     25.80 o 
  10   2   6    26695.40    28120.64    194.28 o 
  11   2   6    21668.31    23341.80    284.05 o 
  12   2   6     2037.34     1955.00     71.36 o 
 -13   3   6     1870.57     1806.59     55.84 o 
 -12   3   6     1514.76     1611.56     45.60 o 
 -11   3   6     3208.83     3275.45     69.31 o 
 -10   3   6      741.42      823.05     28.36 o 
  -9   3   6     5270.32     5331.11     92.12 o 
  -8   3   6    14351.25    14622.67    198.11 o 
  -7   3   6    15542.85    15317.88    252.82 o 
  -6   3   6     7272.00     7530.65    149.56 o 
  -5   3   6     2248.00     2131.93     40.46 o 
  -2   3   6     5084.74     4798.68     75.36 o 
  -1   3   6     5103.21     5259.03     73.66 o 
   0   3   6     9273.65     9428.40    126.72 o 
   1   3   6    14618.98    15181.52    633.95 o 
   2   3   6     6466.46     6582.50     73.63 o 
   3   3   6      861.57      943.48     17.28 o 
   4   3   6     5642.04     5379.84     69.92 o 
   5   3   6    22376.15    23118.71    293.85 o 
   6   3   6    18041.41    18251.29    228.04 o 
   7   3   6     3501.51     3428.81     57.65 o 
   8   3   6      336.98      354.17     20.12 o 
   9   3   6       21.15       16.13     15.86 o 
  10   3   6        0.08        4.66     14.71 o 
  11   3   6      370.34      337.35     25.91 o 
  12   3   6       38.43       32.27     24.76 o 
 -13   4   6      474.84      483.89     29.62 o 
 -12   4   6     1979.07     1853.56     66.75 o 
 -11   4   6     7251.71     7746.88    127.85 o 
 -10   4   6      306.42      282.60     36.46 o 
  -9   4   6     2659.85     2614.25     59.85 o 
  -8   4   6       14.05       23.82      9.24 o 
  -7   4   6     4803.18     4870.40     65.17 o 
  -6   4   6        0.14        3.90      4.16 o 
  -5   4   6      126.04      112.06      7.85 o 
  -4   4   6     2258.41     2393.86     42.62 o 
  -3   4   6      208.85      202.44      9.25 o 
   1   4   6     1122.42     1231.86     30.91 o 
   2   4   6       31.09       56.10      5.44 o 
   3   4   6      839.06      985.12     18.94 o 
   5   4   6     9387.67     9615.50     79.30 o 
   6   4   6     1089.97     1061.69     25.12 o 
   7   4   6     3412.94     3420.17     67.67 o 
   8   4   6     1257.27     1303.87     32.78 o 
   9   4   6     4778.36     4817.55    141.84 o 
  10   4   6       41.03       36.82     12.60 o 
  11   4   6      195.46      151.59     28.61 o 
 -12   5   6       64.93       40.38     16.26 o 
 -11   5   6     4168.86     4232.92    118.14 o 
 -10   5   6     8062.56     8164.59    141.78 o 
  -9   5   6      925.66      927.78     44.58 o 
  -8   5   6      580.37      637.63     21.98 o 
  -7   5   6    13358.71    13816.72    113.68 o 
  -6   5   6    19706.59    20381.60    155.78 o 
  -5   5   6    11927.32    12161.69     99.06 o 
  -4   5   6    12771.66    13478.66    121.21 o 
  -3   5   6       71.10       84.15      6.25 o 
  -2   5   6      162.70      149.20      6.58 o 
  -1   5   6     3355.33     3728.78     52.13 o 
   0   5   6      394.79      414.30     17.69 o 
   1   5   6     1561.40     1472.75     22.97 o 
   2   5   6     7163.29     6893.69     92.81 o 
   3   5   6    19295.52    19207.38    342.73 o 
   4   5   6    11316.16    11668.77    209.19 o 
   5   5   6    19260.72    19857.44    306.81 o 
   6   5   6     4282.98     4337.99     54.37 o 
   7   5   6     2168.35     2184.09     42.70 o 
   8   5   6     3149.61     3439.87     65.36 o 
   9   5   6     9539.16     9757.26    164.36 o 
  10   5   6      454.44      446.80     32.01 o 
  11   5   6       95.05       96.67     22.31 o 
 -12   6   6     2474.99     2419.44     65.12 o 
 -11   6   6      314.21      287.35     35.45 o 
 -10   6   6      337.89      296.92     27.13 o 
  -9   6   6        9.65       20.09     10.20 o 
  -8   6   6     2449.14     2594.76     43.80 o 
  -7   6   6    10356.09    10901.55     78.45 o 
  -6   6   6        2.31        8.17      3.90 o 
  -5   6   6     6385.57     6554.32     61.21 o 
  -4   6   6      105.17      122.85     13.25 o 
  -3   6   6     6084.82     6112.86     52.71 o 
  -2   6   6      717.88      743.25     20.25 o 
  -1   6   6      139.68      141.36      9.58 o 
   0   6   6    28807.10    30410.34   1077.23 o 
   1   6   6     8653.32     8794.82     87.37 o 
   2   6   6     9136.86     9608.08     90.08 o 
   3   6   6     6413.00     6361.83     66.64 o 
   4   6   6     1743.62     1725.62     37.66 o 
   5   6   6     3526.14     3616.79     98.64 o 
   6   6   6     2475.83     2477.16     38.83 o 
   7   6   6      116.32      115.07     15.17 o 
   8   6   6     2006.05     1889.59     42.65 o 
   9   6   6       68.30       42.38     12.00 o 
  10   6   6     7306.02     7885.80    103.53 o 
  11   6   6     5412.47     5324.08    177.01 o 
 -12   7   6      631.85      566.06     34.29 o 
 -11   7   6     1899.97     1912.74     64.98 o 
 -10   7   6     1814.75     1816.07     51.76 o 
  -9   7   6      373.92      414.95     31.72 o 
  -8   7   6     1082.78     1008.87     22.58 o 
  -7   7   6     1393.77     1356.28     26.18 o 
  -6   7   6      640.35      606.27     17.46 o 
  -5   7   6     1834.62     1902.06     32.92 o 
  -4   7   6     8572.30     8762.96     70.27 o 
  -3   7   6     5906.97     6020.47     52.40 o 
  -2   7   6     2301.81     2276.17     45.53 o 
  -1   7   6      144.21      145.78     13.61 o 
   0   7   6     2066.14     2035.50     30.56 o 
   1   7   6    15508.24    16647.32    195.69 o 
   2   7   6     9498.10     9482.66     70.59 o 
   3   7   6       22.66       28.95     10.97 o 
   4   7   6     2001.81     2043.71     50.43 o 
   5   7   6     1229.96     1122.14     34.96 o 
   6   7   6      669.50      700.91     22.69 o 
   7   7   6     2571.14     2486.99     65.26 o 
   8   7   6     5222.36     4946.60     94.01 o 
   9   7   6        6.49       10.21     15.91 o 
  10   7   6      270.13      252.58     50.64 o 
 -11   8   6     4179.98     4280.34    120.74 o 
 -10   8   6        4.41       34.09     15.34 o 
  -9   8   6     5291.56     5604.38    102.87 o 
  -8   8   6     1680.21     1693.86     33.84 o 
  -7   8   6       21.63       24.06      6.08 o 
  -6   8   6      685.25      692.66     13.47 o 
  -5   8   6     3363.97     3473.60     41.87 o 
  -4   8   6       24.00       47.72      6.72 o 
  -3   8   6     3896.89     3984.72     49.07 o 
  -2   8   6      667.09      735.95     19.45 o 
  -1   8   6     4917.49     5197.17     56.01 o 
   0   8   6      803.85      855.07     17.18 o 
   1   8   6     7482.40     7521.59     81.40 o 
   2   8   6      360.52      329.12     26.52 o 
   3   8   6     2180.75     2281.80     41.32 o 
   4   8   6     1845.47     1761.70     35.63 o 
   5   8   6      509.49      498.93     21.74 o 
   6   8   6     2781.01     2786.65     91.24 o 
   7   8   6     7125.58     7229.55    154.93 o 
   8   8   6        8.41       16.65      9.99 o 
   9   8   6     1397.39     1301.65     74.94 o 
  10   8   6       10.18       15.87     11.94 o 
 -10   9   6     5734.32     5714.96    100.34 o 
  -9   9   6     4291.86     4317.23     94.59 o 
  -8   9   6      193.18      181.03     17.73 o 
  -7   9   6        0.53        9.23      6.26 o 
  -6   9   6       46.94       64.32     10.44 o 
  -5   9   6     2455.46     2503.44     44.03 o 
  -4   9   6     2167.62     2203.02     49.19 o 
  -3   9   6      274.87      258.68     10.33 o 
  -2   9   6      233.64      231.93     13.64 o 
  -1   9   6      383.83      376.09     15.39 o 
   0   9   6       10.80       10.67      5.55 o 
   1   9   6      188.69      168.07     26.44 o 
   2   9   6     2086.65     2056.87     45.80 o 
   3   9   6     1564.82     1479.32     44.02 o 
   4   9   6      376.92      353.38     22.53 o 
   5   9   6      436.35      442.15     26.65 o 
   6   9   6       84.30       80.47     19.14 o 
   7   9   6     3972.71     4041.63    122.27 o 
   8   9   6     2742.03     2656.16     99.45 o 
   9   9   6     1832.74     1792.77     72.83 o 
 -10  10   6        4.28        9.56     11.53 o 
  -9  10   6     1436.28     1199.22     80.04 o 
  -8  10   6      596.10      648.23     23.64 o 
  -7  10   6       10.86       18.77      9.62 o 
  -6  10   6     3383.08     3427.87     69.64 o 
  -5  10   6     9930.53    10542.93    173.04 o 
  -4  10   6      174.42      145.38     21.76 o 
  -3  10   6     2396.33     2437.37     43.62 o 
  -2  10   6      199.23      212.78     17.21 o 
  -1  10   6       37.97       29.34      8.31 o 
   0  10   6     2800.59     2768.12     68.25 o 
   1  10   6     5388.23     5403.13    109.44 o 
   2  10   6     5789.98     5877.84     78.65 o 
   3  10   6     5289.55     5436.30     59.17 o 
   4  10   6      197.83      164.72     27.43 o 
   5  10   6       86.84       60.98     12.84 o 
   6  10   6     1492.23     1558.71     78.19 o 
   7  10   6     1958.33     1916.09     70.39 o 
   8  10   6      824.94      760.14     43.52 o 
  -9  11   6      202.18      172.92     38.80 o 
  -8  11   6     1853.96     1797.37     59.65 o 
  -7  11   6      343.59      313.77     29.36 o 
  -6  11   6     1305.83     1273.02     50.91 o 
  -5  11   6     2573.07     2538.65     60.85 o 
  -4  11   6     3291.30     3290.16     67.19 o 
  -3  11   6      549.88      513.96     26.44 o 
  -2  11   6      126.57      114.06     21.32 o 
  -1  11   6      210.11      189.87     21.04 o 
   0  11   6      456.08      449.48     22.54 o 
   1  11   6     2540.58     2540.10     59.40 o 
   2  11   6     5642.03     5659.48     91.86 o 
   3  11   6     1781.80     1774.66     43.82 o 
   4  11   6       35.88       44.78     10.98 o 
   5  11   6      271.10      294.12     29.77 o 
   6  11   6       76.04       53.52     21.97 o 
   7  11   6       83.52       77.96     23.71 o 
  -7  12   6       26.44       18.27      9.71 o 
  -6  12   6     1748.75     1727.28     50.51 o 
  -5  12   6      876.53      918.61     31.09 o 
  -4  12   6     3025.37     3164.67     69.37 o 
  -3  12   6     7907.32     8114.42    102.14 o 
  -2  12   6     2586.51     2612.38     56.50 o 
  -1  12   6     1524.38     1498.56     49.05 o 
   0  12   6     9569.63     9696.86    157.58 o 
   1  12   6     9744.18    10177.11    155.14 o 
   2  12   6      105.65      122.76     21.30 o 
   3  12   6     2427.32     2595.20     53.78 o 
   4  12   6      157.65      161.40     22.10 o 
   5  12   6      101.28       82.69     19.27 o 
   6  12   6     4539.09     4665.91     94.98 o 
  -6  13   6     1598.61     1559.73     82.29 o 
  -5  13   6        8.29       23.68     16.83 o 
  -4  13   6      101.05       43.90     15.28 o 
  -3  13   6       89.89       77.48     25.09 o 
  -2  13   6      221.07      209.50     31.23 o 
  -1  13   6      498.80      453.49     29.31 o 
   0  13   6      848.72      803.42     39.66 o 
   1  13   6       77.36       68.10     23.83 o 
   2  13   6       22.78       21.74     10.79 o 
   3  13   6     1117.23     1078.04     75.62 o 
   4  13   6     2359.68     2426.22     59.66 o 
  -3  14   6      375.54      368.15     29.00 o 
  -2  14   6      244.48      245.86     54.81 o 
  -1  14   6     1202.53     1183.97     61.15 o 
   0  14   6       47.02       32.04     10.64 o 
   1  14   6      161.91      101.90     36.40 o 
   2  14   6      687.21      663.00     38.87 o 
 -13   1   7     5876.85     6126.83     69.71 o 
 -12   1   7       32.31       25.38     13.58 o 
 -11   1   7     2611.76     2633.71     66.94 o 
 -10   1   7     3439.05     3542.29     90.89 o 
  -9   1   7      156.40      186.71     49.00 o 
  -8   1   7     3231.08     3354.40     90.47 o 
  -6   1   7     2076.96     2302.10     47.39 o 
  -5   1   7    19064.10    20520.62    442.77 o 
  -4   1   7    12631.74    13475.51    207.25 o 
  -3   1   7     1212.76     1331.44     34.33 o 
  -2   1   7     3939.98     3545.24     36.26 o 
   0   1   7       85.88       81.48     12.55 o 
   1   1   7     4145.67     3823.36     44.86 o 
   2   1   7       28.70       23.01      6.59 o 
   3   1   7      586.14      625.24     19.70 o 
   4   1   7    13856.83    13747.21    142.49 o 
   5   1   7    19962.15    19834.81    206.41 o 
   6   1   7     1382.33     1314.35     23.56 o 
   7   1   7     3884.84     3920.41     57.89 o 
   8   1   7        8.44       11.28      5.60 o 
   9   1   7      120.39      197.23     35.48 o 
  10   1   7     3903.97     3849.60     90.17 o 
  11   1   7     4309.48     4235.17     52.41 o 
 -13   2   7     1884.85     1755.34     59.63 o 
 -12   2   7       92.22       91.11     20.52 o 
 -11   2   7      460.44      455.71     28.01 o 
 -10   2   7      335.30      363.88     49.51 o 
  -9   2   7      228.76      204.75     40.41 o 
  -8   2   7      779.52      835.63     26.64 o 
  -7   2   7     1782.95     1848.04     37.75 o 
  -6   2   7     2357.13     2326.00     51.87 o 
  -5   2   7     1331.27     1339.25     24.55 o 
  -4   2   7    12239.86    12881.78    198.68 o 
  -3   2   7      226.92      186.74     11.70 o 
  -2   2   7      168.03      160.70      6.12 o 
  -1   2   7     2324.68     2537.11     43.52 o 
   0   2   7     2636.22     2622.17     28.99 o 
   1   2   7     1206.50     1036.84     19.97 o 
   2   2   7    11069.60    11226.97    171.13 o 
   3   2   7     4364.38     4578.62     55.08 o 
   4   2   7     2719.69     2938.38     46.75 o 
   5   2   7      711.86      725.94     23.81 o 
   6   2   7      195.68      171.19     17.10 o 
   7   2   7      460.91      496.45     19.36 o 
   8   2   7       28.28       33.95      7.10 o 
   9   2   7       52.02       33.65     14.38 o 
  10   2   7     1024.57     1086.37     85.44 o 
  11   2   7       20.80       38.39     18.12 o 
 -13   3   7     5766.40     5804.92    199.93 o 
 -12   3   7      800.72      788.55     38.29 o 
 -11   3   7     5120.77     5176.65     92.99 o 
 -10   3   7        8.55       16.86      9.54 o 
  -9   3   7     2269.16     2248.87     63.42 o 
  -8   3   7     3171.79     3187.69     87.46 o 
  -7   3   7    16644.33    17041.54    195.62 o 
  -6   3   7        2.48       12.28      7.86 o 
  -5   3   7     2966.67     2755.90     47.09 o 
  -4   3   7      406.12      411.82     19.14 o 
  -2   3   7     8211.13     8467.18     91.57 o 
   0   3   7     3947.58     4264.09     42.48 o 
   2   3   7     6003.69     6135.08     69.99 o 
   3   3   7     1092.39     1095.58     19.16 o 
   4   3   7    18885.08    18792.07    194.53 o 
   5   3   7    17901.26    18546.71    175.20 o 
   6   3   7     2118.60     2042.03     44.27 o 
   7   3   7    11274.06    11225.76    117.01 o 
   8   3   7       44.76       57.27     18.34 o 
   9   3   7      245.23      259.78     25.96 o 
  10   3   7     2920.07     2989.38     75.43 o 
  11   3   7     8211.89     8351.22    131.16 o 
 -13   4   7       11.19       16.77     13.10 o 
 -12   4   7      445.64      437.66     34.72 o 
 -11   4   7     6944.61     7396.35    103.11 o 
 -10   4   7    10191.67    10687.70    192.69 o 
  -9   4   7     5956.41     6107.50     93.28 o 
  -8   4   7     2289.33     2303.59     41.75 o 
  -7   4   7      789.87      767.55     37.57 o 
  -6   4   7     3132.35     3218.13     41.28 o 
  -5   4   7     4198.57     4411.40     67.41 o 
  -4   4   7     1345.25     1405.20     27.25 o 
  -3   4   7     5716.66     5682.13     74.97 o 
  -2   4   7     3579.80     3541.09     42.98 o 
  -1   4   7      458.88      345.09     13.53 o 
   0   4   7        7.86        3.43      4.08 o 
   1   4   7      277.77      278.07     13.95 o 
   2   4   7       76.24      121.62      8.97 o 
   3   4   7     1724.82     1659.82     26.36 o 
   4   4   7     3126.52     3252.23     38.62 o 
   5   4   7     1332.44     1348.71     22.69 o 
   6   4   7     4399.66     4493.69     65.09 o 
   7   4   7    13513.89    13867.68    176.34 o 
   8   4   7     9043.20     9177.87    164.75 o 
   9   4   7     2765.02     2707.60    101.87 o 
  10   4   7      282.75      298.92     22.67 o 
  11   4   7        4.76       24.66     13.41 o 
 -12   5   7      312.64      297.31     16.48 o 
 -11   5   7     4368.71     4426.26     79.91 o 
 -10   5   7     2859.79     2987.83    160.12 o 
  -9   5   7        6.49       12.11     10.06 o 
  -8   5   7     5834.15     6024.43     72.39 o 
  -7   5   7    14561.02    14870.79    196.37 o 
  -6   5   7      201.89      197.84     11.39 o 
  -5   5   7    23423.98    24374.99    372.91 o 
  -4   5   7    14252.12    14267.33    129.19 o 
  -3   5   7     5330.82     5537.39     78.54 o 
  -2   5   7    18301.49    19050.66    371.75 o 
   0   5   7      270.13      290.28     13.77 o 
   1   5   7     5541.55     5814.07     76.98 o 
   2   5   7     7699.18     7822.65     87.85 o 
   3   5   7    15607.27    15747.14    206.23 o 
   4   5   7      619.62      648.22     23.63 o 
   5   5   7     4670.42     4783.73     64.76 o 
   6   5   7        0.47        0.58     11.83 o 
   7   5   7       13.42       29.48      9.06 o 
   8   5   7     6131.59     6194.60     94.69 o 
   9   5   7     4861.99     4776.41     97.00 o 
  10   5   7     3130.19     3175.36     50.25 o 
  11   5   7     2707.40     2803.54    113.94 o 
 -12   6   7      711.55      676.49     45.89 o 
 -11   6   7      398.17      449.37     28.03 o 
 -10   6   7      929.69      887.44     27.73 o 
  -9   6   7     5623.27     5816.37     98.54 o 
  -8   6   7     9187.63     9584.30    112.12 o 
  -7   6   7     3129.26     3419.47     42.08 o 
  -6   6   7      998.22     1020.59     23.07 o 
  -5   6   7     6339.31     6688.45     74.21 o 
  -3   6   7    16302.78    16747.85    147.91 o 
  -2   6   7     4859.69     5006.18     63.04 o 
  -1   6   7        0.58       -2.12      6.37 o 
   0   6   7    15916.54    16259.47    169.63 o 
   3   6   7     5901.92     6013.31     72.41 o 
   4   6   7       37.23       39.90      8.91 o 
   5   6   7       13.64       21.39     11.56 o 
   6   6   7        7.46       14.43      7.14 o 
   7   6   7        1.01       14.65      9.02 o 
   8   6   7       73.79       60.49     11.17 o 
   9   6   7      884.42      932.22     48.42 o 
  10   6   7     4313.76     4207.85     83.92 o 
 -12   7   7       87.99       78.94     27.54 o 
 -11   7   7     1810.33     1874.22     66.10 o 
 -10   7   7      670.44      748.95     42.82 o 
  -9   7   7    13343.72    13869.81    223.12 o 
  -8   7   7     4758.92     4870.66     42.97 o 
  -7   7   7     2422.73     2429.36     37.70 o 
  -6   7   7       50.15       45.45      7.03 o 
  -5   7   7      379.75      405.45     15.45 o 
  -4   7   7     8440.56     8685.22     79.72 o 
  -3   7   7    28176.04    29899.70    475.45 o 
  -2   7   7     7076.92     7276.97    112.47 o 
  -1   7   7     2147.01     2180.41     49.87 o 
   0   7   7     1143.17     1121.64     24.87 o 
   1   7   7    11965.91    12527.95     96.32 o 
   2   7   7     2386.63     2422.39     29.65 o 
   3   7   7     7228.77     7215.90    177.46 o 
   4   7   7    15597.39    16153.12    206.02 o 
   5   7   7     5735.48     5936.53     79.31 o 
   6   7   7     1609.58     1677.68     35.50 o 
   7   7   7    13256.37    13289.31    192.30 o 
   8   7   7      235.82      224.66     34.04 o 
   9   7   7      407.95      301.39     39.73 o 
  10   7   7     1397.18     1373.11     77.56 o 
 -11   8   7     5831.03     5698.38    156.65 o 
 -10   8   7    14562.71    14916.61    137.71 o 
  -9   8   7     9529.90     9937.51    130.52 o 
  -8   8   7     1169.37     1090.71     31.25 o 
  -7   8   7      827.58      723.74     16.56 o 
  -6   8   7      307.70      326.60     14.17 o 
  -5   8   7      516.35      560.40     18.42 o 
  -4   8   7      204.54      174.90     18.53 o 
  -3   8   7     5891.72     5983.81     60.46 o 
  -2   8   7    11510.03    12026.18    104.74 o 
  -1   8   7     9419.91     9670.17     98.50 o 
   0   8   7      868.98      893.97     18.52 o 
   1   8   7      243.86      223.63     10.75 o 
   2   8   7     2056.87     2064.74     44.07 o 
   3   8   7     2360.98     2441.29     43.45 o 
   4   8   7     5358.08     5514.18     84.26 o 
   5   8   7      618.05      631.91     54.98 o 
   6   8   7     3824.95     3712.21     88.47 o 
   7   8   7     6392.90     6595.30    173.15 o 
   8   8   7    11238.78    11653.96    198.07 o 
   9   8   7     6711.61     6632.10    115.14 o 
 -10   9   7       66.26       59.93     26.58 o 
  -9   9   7     1043.62      927.77     73.45 o 
  -8   9   7     2727.90     2779.36     64.72 o 
  -7   9   7     5554.91     5441.54     84.23 o 
  -6   9   7      887.21      892.54     25.35 o 
  -5   9   7    11063.68    11788.82    122.97 o 
  -4   9   7     8875.53     8977.21     87.08 o 
  -3   9   7      101.61       96.38     14.30 o 
  -2   9   7     1095.30     1051.42     36.50 o 
  -1   9   7     3352.44     3420.62     51.32 o 
   0   9   7     2007.48     1922.80     26.84 o 
   1   9   7      204.79      183.47     19.04 o 
   2   9   7    12843.55    13154.16    146.17 o 
   3   9   7    27060.84    28681.92    324.85 o 
   4   9   7     5725.85     6018.12    134.95 o 
   5   9   7       21.19       28.66     21.65 o 
   6   9   7      234.22      182.70     48.19 o 
   7   9   7       85.09       59.49     27.74 o 
   8   9   7     5712.64     5760.40     87.51 o 
   9   9   7     6518.85     6539.25    153.12 o 
 -10  10   7      954.17      860.21     65.41 o 
  -9  10   7     4783.38     4811.04    294.21 o 
  -8  10   7     3439.09     3479.64    134.76 o 
  -7  10   7     3393.34     3434.71     66.83 o 
  -6  10   7      656.42      642.33     19.41 o 
  -5  10   7     3753.99     3738.47     59.46 o 
  -4  10   7     9127.48     9501.18    122.87 o 
  -3  10   7     6417.60     6576.07     76.76 o 
  -2  10   7     2518.52     2500.93     43.98 o 
  -1  10   7      101.08      105.88     15.76 o 
   0  10   7     2915.48     2802.43     63.58 o 
   1  10   7    10044.40    10857.36    179.59 o 
   2  10   7    13298.27    13678.24    187.83 o 
   3  10   7     1908.10     1904.35     52.10 o 
   4  10   7        0.36       20.30     14.81 o 
   5  10   7       24.40       20.07     14.10 o 
   6  10   7      231.00      234.11     26.50 o 
   7  10   7       84.43       62.48     22.96 o 
   8  10   7      239.01      134.63     39.36 o 
  -9  11   7    12620.51    13209.15    268.69 o 
  -8  11   7     5993.94     6299.69     91.40 o 
  -7  11   7      909.24      800.71     30.21 o 
  -6  11   7      287.40      340.94     27.42 o 
  -5  11   7        5.50        5.62      7.36 o 
  -4  11   7     7074.45     7294.37    105.16 o 
  -3  11   7    20837.20    21797.82    270.40 o 
  -2  11   7     7237.31     7335.20     95.24 o 
  -1  11   7       30.64       32.80     12.30 o 
   0  11   7     1119.83     1073.40     38.67 o 
   1  11   7     3953.79     3994.60     80.08 o 
   2  11   7       38.37       45.85     15.36 o 
   3  11   7       41.07       26.69      9.57 o 
   4  11   7      581.61      554.56     17.82 o 
   5  11   7      518.61      576.04     31.43 o 
   6  11   7     4194.34     4368.45     73.45 o 
   7  11   7     6379.24     6742.39    154.72 o 
  -7  12   7       59.64       68.97     22.12 o 
  -6  12   7       25.27       12.95      8.53 o 
  -5  12   7      833.13      781.60     26.30 o 
  -4  12   7       16.66       28.37      9.91 o 
  -3  12   7     4331.24     4301.22    115.97 o 
  -2  12   7     6491.11     6693.71    114.54 o 
  -1  12   7     1622.15     1622.20     34.38 o 
   0  12   7      934.57      872.24     26.11 o 
   1  12   7      430.54      461.71     29.43 o 
   2  12   7       27.84       33.26      9.49 o 
   3  12   7      692.62      656.01     58.43 o 
   4  12   7      202.83      137.40     33.00 o 
   5  12   7        4.77       17.52     11.16 o 
   6  12   7       58.47       68.58     28.26 o 
  -6  13   7      196.87      145.18     37.66 o 
  -5  13   7     3118.11     3071.39     59.66 o 
  -4  13   7      104.46       85.71     19.74 o 
  -3  13   7     1023.05      851.31     59.29 o 
  -2  13   7      685.70      678.69     43.36 o 
  -1  13   7      279.75      206.52     41.95 o 
   0  13   7     1204.30     1246.17     62.55 o 
   1  13   7      991.48      912.96     41.81 o 
   2  13   7     3939.53     4072.45    120.42 o 
   3  13   7    10461.13    10925.31    331.22 o 
   4  13   7     4070.31     4261.40     89.75 o 
  -3  14   7      887.52      875.82     51.20 o 
  -2  14   7      774.79      712.92     83.21 o 
  -1  14   7      621.96      595.27     80.94 o 
   0  14   7       10.31       19.53     11.30 o 
   1  14   7     1552.81     1443.82     60.58 o 
 -13   0   8      304.25      273.20     45.73 o 
 -12   0   8    10515.24    10567.71    304.34 o 
 -10   0   8    11423.34    11982.29    255.16 o 
  -9   0   8     1357.90     1322.88     64.44 o 
  -8   0   8      230.64      210.98     59.85 o 
  -7   0   8     9611.29     9851.38    162.44 o 
  -6   0   8       37.77       28.74     17.25 o 
  -5   0   8    17370.82    17674.08    382.55 o 
  -4   0   8      190.84      170.55     14.28 o 
  -3   0   8     8131.99     8394.15    112.17 o 
  -1   0   8       61.56      186.92     14.10 o 
   1   0   8       37.20       42.75      8.88 o 
   2   0   8       43.12       43.86     17.01 o 
   3   0   8     4167.54     4197.15     74.52 o 
   5   0   8     4701.39     5018.85     80.82 o 
   6   0   8    11330.04    11453.54    156.81 o 
   8   0   8     4229.91     4079.24    105.63 o 
   9   0   8       95.54      104.96     38.62 o 
  10   0   8      140.02      137.17     17.69 o 
  11   0   8        4.87       14.60     19.56 o 
 -13   1   8        1.80       17.49     13.66 o 
 -12   1   8      702.07      728.45     40.83 o 
 -11   1   8      629.14      595.39     48.56 o 
 -10   1   8      474.23      491.27     47.91 o 
  -9   1   8     2834.06     2977.50     96.31 o 
  -8   1   8       63.39       44.57     15.53 o 
  -7   1   8    22476.90    23354.78    355.34 o 
  -3   1   8     1084.75     1018.29     21.58 o 
  -2   1   8      626.85      535.39     12.32 o 
  -1   1   8      663.97      587.05     18.41 o 
   0   1   8     2312.76     2393.76     36.05 o 
   1   1   8     2525.95     2625.67     37.55 o 
   2   1   8     8472.96     8489.50     95.09 o 
   3   1   8      897.23      953.94     18.44 o 
   4   1   8     3409.62     3685.50     50.49 o 
   5   1   8     9203.22     9418.27     97.51 o 
   6   1   8     1753.45     1661.66     39.59 o 
   7   1   8     2074.76     2176.06     40.02 o 
   8   1   8      616.18      631.78     26.52 o 
   9   1   8        2.96        9.76      7.14 o 
  10   1   8      118.24       98.07     25.92 o 
  11   1   8       18.98       16.44     12.32 o 
 -13   2   8     8702.72     8775.68    209.35 o 
 -12   2   8     6338.59     6498.66     86.89 o 
 -11   2   8        0.15       11.83      9.24 o 
 -10   2   8      213.71      213.98     39.38 o 
  -9   2   8     6972.43     7130.62    193.57 o 
  -8   2   8       16.25       27.78     15.21 o 
  -7   2   8    20675.20    21652.05    360.81 o 
  -6   2   8       64.25      121.52     22.28 o 
  -3   2   8     4521.85     4849.66     65.26 o 
  -2   2   8      879.04      904.31     17.65 o 
  -1   2   8        0.38       18.39      6.14 o 
   3   2   8       88.74      118.86     11.29 o 
   4   2   8     3008.63     3103.44     43.21 o 
   5   2   8    12396.30    12919.89    106.50 o 
   6   2   8      658.12      675.74     18.60 o 
   7   2   8     1110.08     1136.35     27.22 o 
   8   2   8       96.17      105.51     23.00 o 
   9   2   8       11.08       12.82     11.63 o 
  10   2   8     9230.39     9666.04    216.99 o 
  11   2   8    13019.29    13639.16    367.80 o 
 -13   3   8     2148.96     2212.30     48.78 o 
 -12   3   8     2557.75     2382.00     75.26 o 
 -11   3   8      118.62      128.68     25.98 o 
 -10   3   8     1505.97     1302.88     46.94 o 
  -9   3   8      614.98      607.88     34.20 o 
  -8   3   8      411.31      399.22     20.67 o 
  -7   3   8     2549.22     2513.96    170.09 o 
  -6   3   8     8246.64     8709.90    139.90 o 
  -5   3   8    21427.47    22398.59    391.91 o 
  -4   3   8     9277.36     9195.91    118.60 o 
  -3   3   8      805.92      775.83     18.07 o 
  -2   3   8     2104.22     2251.81     37.58 o 
  -1   3   8     1624.14     1771.56     38.90 o 
   0   3   8     3866.83     4026.01     63.00 o 
   1   3   8     7575.19     7463.99     84.63 o 
   2   3   8    10260.74    10243.61    113.50 o 
   3   3   8       13.49        9.53      4.63 o 
   4   3   8     5349.83     5592.91     62.76 o 
   5   3   8    18583.82    19493.90    205.89 o 
   6   3   8    24958.74    26619.75    320.01 o 
   7   3   8    12106.49    12495.22    176.18 o 
   8   3   8     1822.19     1878.49     47.89 o 
   9   3   8       14.50       25.39     13.57 o 
  10   3   8     1554.44     1574.06     52.31 o 
  11   3   8      955.73      856.82     48.81 o 
 -13   4   8      979.27     1044.98     47.26 o 
 -12   4   8     5738.54     6025.44     59.09 o 
 -11   4   8    23954.75    25348.30    305.22 o 
 -10   4   8    13009.76    13296.85    224.02 o 
  -9   4   8      104.43       94.02     17.43 o 
  -8   4   8      175.97      177.60     15.24 o 
  -7   4   8      606.64      664.72     46.59 o 
  -6   4   8       47.38       67.94     11.11 o 
  -5   4   8    12897.42    13381.38    138.49 o 
  -4   4   8        2.53       12.67      7.06 o 
  -3   4   8    15658.94    15845.24    349.82 o 
  -2   4   8     4884.56     4889.48     65.64 o 
   1   4   8      108.35      131.76      7.63 o 
   2   4   8      771.14      807.89     14.50 o 
   3   4   8      971.28      910.61     17.34 o 
   4   4   8     6116.42     6464.62     67.68 o 
   5   4   8     6852.71     7066.23     71.08 o 
   6   4   8     1768.66     1775.38     41.38 o 
   7   4   8    16901.94    17199.02    235.73 o 
   8   4   8     4112.23     4075.68     96.19 o 
   9   4   8      462.90      447.41     19.27 o 
  10   4   8      116.33      115.36     28.51 o 
  11   4   8        6.49       16.34      9.83 o 
 -12   5   8        5.16       19.75     10.85 o 
 -11   5   8     1662.11     1683.64    100.04 o 
 -10   5   8     2077.76     2037.22     55.67 o 
  -9   5   8        9.02       26.30     12.46 o 
  -8   5   8     1788.73     1858.26     44.75 o 
  -7   5   8    15498.55    16052.12    121.31 o 
  -6   5   8    21443.63    22324.42    555.61 o 
  -5   5   8    23152.75    23544.29    360.71 o 
  -4   5   8    15227.72    15661.74    205.24 o 
  -3   5   8       12.08       17.31      6.81 o 
  -2   5   8    22583.25    23080.85    401.83 o 
  -1   5   8    18927.91    19285.26    342.91 o 
   0   5   8     2892.16     2706.95     45.66 o 
   1   5   8     1275.42     1289.16     24.07 o 
   2   5   8      205.00      196.86     13.48 o 
   3   5   8      456.78      431.39     16.31 o 
   4   5   8     1611.01     1492.16     26.15 o 
   5   5   8      100.33      100.62     18.46 o 
   6   5   8      879.10      871.00     36.88 o 
   7   5   8      596.45      559.88     49.65 o 
   8   5   8      132.37      104.00     16.27 o 
   9   5   8       40.29       49.24     17.68 o 
  10   5   8     1603.67     1667.19     59.88 o 
 -12   6   8     2336.20     2364.44     57.18 o 
 -11   6   8      130.02      117.62     27.26 o 
 -10   6   8      343.82      303.49     29.24 o 
  -9   6   8     1193.66     1279.39     83.49 o 
  -8   6   8     1526.17     1583.86     39.70 o 
  -7   6   8    11204.35    11714.69    133.67 o 
  -6   6   8     2799.12     2858.17     56.20 o 
  -5   6   8     3713.25     3964.46     43.80 o 
  -4   6   8     2989.24     3091.21     51.49 o 
  -3   6   8      636.10      649.02     17.01 o 
  -2   6   8       99.51      108.65     15.61 o 
  -1   6   8     2269.74     2214.04     40.20 o 
   0   6   8     9487.27     9666.07    133.73 o 
   1   6   8    20805.45    21240.26    240.75 o 
   2   6   8     2474.67     2502.13     36.08 o 
   3   6   8     1144.44     1155.40     37.85 o 
   4   6   8     1062.75     1044.86     30.73 o 
   5   6   8     4134.04     4278.29     63.49 o 
   6   6   8      191.34      159.67     21.49 o 
   7   6   8        0.82       10.60      8.12 o 
   8   6   8      481.13      555.07     20.41 o 
   9   6   8     1881.64     1783.85     66.04 o 
  10   6   8     1729.21     1783.46     88.80 o 
 -11   7   8      478.89      465.35     30.90 o 
 -10   7   8        5.11        9.67     10.60 o 
  -9   7   8     2484.87     2434.84    113.87 o 
  -8   7   8     7975.81     8329.48    114.97 o 
  -7   7   8     1395.88     1477.55     29.50 o 
  -6   7   8      973.14     1006.45     20.22 o 
  -5   7   8      781.20      755.93     21.26 o 
  -4   7   8        1.27        0.24      3.63 o 
  -3   7   8      791.56      759.83     18.24 o 
  -2   7   8      101.54      105.36     15.72 o 
  -1   7   8     1332.54     1323.42     30.73 o 
   0   7   8     2656.68     2693.98     40.19 o 
   1   7   8     3640.54     3713.53     62.20 o 
   2   7   8     3017.68     3097.23     61.85 o 
   3   7   8     3392.76     3309.63     79.76 o 
   4   7   8     6686.80     6799.81     98.05 o 
   5   7   8     8440.77     8401.48    220.75 o 
   6   7   8     7205.57     7393.29    110.83 o 
   7   7   8     6237.11     6202.23    112.23 o 
   8   7   8      437.42      407.71     23.32 o 
   9   7   8      839.44      737.49     45.44 o 
 -11   8   8     2494.79     2305.82    101.58 o 
 -10   8   8      181.80      171.28     52.95 o 
  -9   8   8     7821.35     8071.28    173.23 o 
  -8   8   8     1797.25     1841.52     44.75 o 
  -7   8   8       12.72       22.15      8.52 o 
  -6   8   8     2538.46     2469.18     43.18 o 
  -5   8   8     3156.17     3244.85     45.42 o 
  -4   8   8        6.37       13.79      7.04 o 
  -3   8   8     9868.26    10576.68     81.52 o 
  -2   8   8      453.36      454.82     21.75 o 
  -1   8   8     6752.55     6972.45     82.51 o 
   0   8   8     2208.73     2203.46     40.25 o 
   1   8   8      224.64      223.42     13.17 o 
   2   8   8     3602.88     3779.63    116.67 o 
   3   8   8     1927.33     1967.03     47.96 o 
   4   8   8      859.58      739.60     37.21 o 
   5   8   8     1707.64     1791.39     50.71 o 
   6   8   8      176.67      197.13     43.89 o 
   7   8   8     2505.12     2435.29     90.08 o 
   8   8   8       66.50       54.09     30.67 o 
   9   8   8     3516.72     3646.27    134.59 o 
 -10   9   8     1277.74     1214.43     54.17 o 
  -9   9   8       12.17       15.07     17.39 o 
  -8   9   8     1155.64     1114.21     25.14 o 
  -7   9   8     2470.09     2654.34     62.67 o 
  -6   9   8      176.46      145.80     13.04 o 
  -5   9   8     2444.20     2349.19     40.03 o 
  -4   9   8       32.62       38.41     15.59 o 
  -3   9   8     1207.80     1221.25     27.23 o 
  -2   9   8     5818.28     6034.66     70.23 o 
  -1   9   8     6445.59     6769.46     55.73 o 
   0   9   8     2652.58     2596.34     35.65 o 
   1   9   8     1280.86     1200.84     27.18 o 
   2   9   8      239.80      266.22     26.70 o 
   3   9   8      363.98      398.87     32.49 o 
   4   9   8     2337.96     2418.01     85.09 o 
   5   9   8      831.07      813.93     27.22 o 
   6   9   8      149.84      125.14     38.16 o 
   7   9   8     1366.28     1448.11     86.97 o 
   8   9   8     1996.19     2000.61     77.00 o 
  -9  10   8     3461.04     3522.24    125.86 o 
  -8  10   8       40.97       27.48     11.49 o 
  -7  10   8     7034.26     7219.52    109.10 o 
  -6  10   8      213.15      236.26     24.98 o 
  -5  10   8      493.92      563.98     23.96 o 
  -4  10   8       73.22       70.74     12.15 o 
  -3  10   8     3335.48     3348.30     56.85 o 
  -2  10   8      248.28      265.97     15.96 o 
  -1  10   8     3036.56     2916.84     54.43 o 
   0  10   8       72.74       85.90     19.41 o 
   1  10   8       88.43       91.79     15.75 o 
   2  10   8     5904.13     5798.38    103.00 o 
   3  10   8    11906.96    12754.33    224.04 o 
   4  10   8     1212.67     1181.19     50.81 o 
   5  10   8      404.57      315.01     35.26 o 
   6  10   8        1.92        7.84      9.82 o 
   7  10   8      630.23      597.01     35.50 o 
  -8  11   8     5171.33     5142.09    221.99 o 
  -7  11   8      852.51      924.41     36.90 o 
  -6  11   8     1531.92     1527.47     47.28 o 
  -5  11   8     2121.50     1990.28     45.01 o 
  -4  11   8     2282.30     2304.54     47.62 o 
  -3  11   8      455.56      442.22     27.16 o 
  -2  11   8      219.77      218.62     17.90 o 
  -1  11   8       34.58       22.50      8.37 o 
   0  11   8      163.29      160.55     32.10 o 
   1  11   8      391.43      377.84     29.61 o 
   2  11   8      918.91      960.35     22.89 o 
   3  11   8      904.13      845.67     29.56 o 
   4  11   8      371.45      348.04     20.62 o 
   5  11   8       20.93       17.19     10.27 o 
   6  11   8      191.51      175.79     28.02 o 
  -7  12   8      117.88       67.15     23.28 o 
  -6  12   8        0.26       15.16      7.68 o 
  -5  12   8        0.26       14.19      8.61 o 
  -4  12   8     3526.67     3385.75     83.37 o 
  -3  12   8    12805.14    12939.58    211.54 o 
  -2  12   8     1531.26     1564.90     73.98 o 
  -1  12   8      273.91      227.29     30.58 o 
   0  12   8      660.41      697.20     42.68 o 
   1  12   8     1979.43     2001.33     56.16 o 
   2  12   8       62.87       50.76     12.37 o 
   3  12   8     3253.15     3277.63     42.83 o 
   4  12   8        0.84       24.82      8.40 o 
   5  12   8      941.46      884.14     42.72 o 
  -5  13   8      476.41      367.99     40.64 o 
  -4  13   8        1.66       22.66     18.29 o 
  -3  13   8       57.27       45.12     20.60 o 
  -2  13   8     2036.09     2037.25     73.29 o 
  -1  13   8      624.05      574.58     25.05 o 
   0  13   8       15.60       12.79      8.19 o 
   1  13   8      512.15      463.12     22.32 o 
   2  13   8      240.33      218.94     23.87 o 
   3  13   8      132.03       74.51     22.98 o 
 -13   1   9       47.22       42.17     17.55 o 
 -12   1   9     1398.59     1343.57     64.91 o 
 -11   1   9     9790.21    10082.77    203.20 o 
 -10   1   9    10829.47    10802.95    464.40 o 
  -9   1   9       26.37       24.92     13.51 o 
  -8   1   9     2815.85     2839.23    102.06 o 
  -7   1   9     4566.54     4621.49     89.73 o 
  -6   1   9     2498.86     2517.78     54.44 o 
  -4   1   9    10297.51    10337.73    144.66 o 
  -3   1   9     3872.81     4461.03     53.40 o 
  -2   1   9     1609.54     1683.00     26.21 o 
  -1   1   9     3121.24     3025.83     42.53 o 
   0   1   9     4098.81     4183.23     50.71 o 
   2   1   9     9061.21     9356.77    106.04 o 
   3   1   9     1990.97     2019.30     41.07 o 
   4   1   9      932.31     1007.39     25.81 o 
   5   1   9      254.10      297.01     13.43 o 
   6   1   9     6095.15     6110.71     44.94 o 
   7   1   9    16747.52    17949.53    203.30 o 
   8   1   9     2914.07     2922.16     59.78 o 
   9   1   9      172.99      144.11     30.79 o 
  10   1   9      855.58      874.15     38.93 o 
  11   1   9     1836.75     1722.42     96.20 o 
 -13   2   9     2466.15     2465.52     63.39 o 
 -12   2   9      923.23      930.20     34.60 o 
 -11   2   9      107.40      101.29     25.38 o 
 -10   2   9       33.53       21.35     13.89 o 
  -9   2   9     4917.38     5169.65    155.65 o 
  -8   2   9       62.87       72.64     28.19 o 
  -7   2   9     3093.79     3134.63     62.76 o 
  -6   2   9     1712.30     1747.99     54.99 o 
  -5   2   9      711.23      736.59     17.18 o 
  -4   2   9        8.68       25.05     27.66 o 
  -3   2   9     1025.12     1177.77     21.30 o 
  -2   2   9      507.79      513.53     14.21 o 
  -1   2   9      315.78      349.50     13.15 o 
   0   2   9     2087.90     2242.04     34.37 o 
   1   2   9      383.38      422.87     17.65 o 
   2   2   9     1138.33     1136.64     26.21 o 
   3   2   9      747.71      822.78     15.09 o 
   4   2   9     4662.58     4884.27     55.48 o 
   5   2   9      278.61      269.97     11.33 o 
   6   2   9     1705.15     1753.64     65.37 o 
   7   2   9       13.64       12.06     10.55 o 
   8   2   9      437.13      412.36     35.21 o 
   9   2   9     2778.12     2662.03     65.79 o 
  10   2   9     2078.44     2033.73     72.04 o 
  11   2   9     1892.09     1885.69     68.02 o 
 -13   3   9     1210.01     1154.27     35.90 o 
 -12   3   9        1.19        7.02     13.16 o 
 -11   3   9     5424.75     5500.56    192.94 o 
 -10   3   9     1392.65     1443.29     48.26 o 
  -9   3   9     3157.73     3255.96     89.57 o 
  -8   3   9     5384.10     5434.14     91.53 o 
  -7   3   9       64.24       86.29     20.97 o 
  -6   3   9    11077.59    11377.12    108.66 o 
  -4   3   9     2686.99     2744.03     50.59 o 
  -3   3   9     9422.76     9325.48    122.91 o 
  -2   3   9     2088.38     2075.25     35.34 o 
  -1   3   9     2889.54     2817.51     39.72 o 
   0   3   9     1486.47     1511.78     24.00 o 
   2   3   9    14076.13    14267.59    257.57 o 
   3   3   9     1472.19     1455.52     25.67 o 
   4   3   9     7993.47     8128.12    107.49 o 
   5   3   9    11037.72    11637.40    112.45 o 
   6   3   9        0.94        8.36      8.25 o 
   7   3   9     8263.24     8663.93    111.25 o 
   8   3   9      915.38      972.09     43.22 o 
   9   3   9       28.19       18.84      8.60 o 
  10   3   9     1001.63      916.63     41.49 o 
 -12   4   9     1867.28     1776.40     58.60 o 
 -11   4   9      154.64      177.92     39.89 o 
 -10   4   9       10.47       11.44     14.85 o 
  -9   4   9      355.42      311.88     27.89 o 
  -8   4   9     1071.46     1069.78     45.20 o 
  -7   4   9       14.55       14.43      6.23 o 
  -6   4   9        4.14        6.80      7.25 o 
  -5   4   9      663.97      612.77     22.38 o 
  -4   4   9     2327.83     2430.48     43.66 o 
   0   4   9     8472.23     8589.75     78.43 o 
   1   4   9      773.49      794.78     13.23 o 
   2   4   9      348.15      335.94     12.72 o 
   3   4   9     9113.75     8949.30     81.33 o 
   4   4   9     8480.69     8581.36     94.22 o 
   5   4   9     3539.92     3634.00     56.19 o 
   6   4   9     4090.97     3908.13     62.44 o 
   7   4   9     1228.91     1126.42     51.61 o 
   8   4   9      557.82      525.52     40.36 o 
   9   4   9      473.68      460.26     22.84 o 
  10   4   9       95.74       56.21     18.19 o 
 -12   5   9       10.56       22.70     13.81 o 
 -11   5   9     6242.26     6446.10     83.16 o 
 -10   5   9     4323.94     4445.88     81.91 o 
  -9   5   9       13.11       17.19      7.51 o 
  -8   5   9     6271.31     6221.99    117.22 o 
  -7   5   9    19662.94    20777.13    166.04 o 
  -6   5   9     3022.43     3089.00     59.43 o 
  -5   5   9     9258.65     9674.62    120.88 o 
  -4   5   9     2518.93     2598.37     35.86 o 
  -3   5   9       61.58       67.49     13.45 o 
  -2   5   9     1455.53     1425.71     29.51 o 
   0   5   9     1578.37     1561.31     33.35 o 
   1   5   9    13857.11    13622.27    218.23 o 
   2   5   9        0.10       74.31     10.29 o 
   3   5   9    14723.14    15121.96    266.86 o 
   4   5   9     9733.88     9988.26    113.57 o 
   5   5   9     1368.00     1359.98     33.57 o 
   6   5   9     2578.94     2760.50     62.46 o 
   7   5   9     4658.46     4833.22     84.70 o 
   8   5   9        0.00       11.51      6.09 o 
   9   5   9     1072.81      999.45     65.28 o 
  10   5   9      511.82      398.75     40.13 o 
 -12   6   9     4011.52     4000.71    197.39 o 
 -11   6   9     1112.50     1074.49     47.29 o 
 -10   6   9      994.10      936.94     36.07 o 
  -9   6   9    10629.00    11384.51    181.65 o 
  -8   6   9    19924.07    20656.87    297.59 o 
  -7   6   9    12155.57    12670.33    129.24 o 
  -6   6   9       11.91       25.77      6.92 o 
  -5   6   9      133.32      139.26     14.25 o 
  -4   6   9       82.50       77.30     19.64 o 
  -3   6   9      506.84      487.67     18.38 o 
  -2   6   9      150.86      145.10     16.87 o 
  -1   6   9      373.32      335.96     12.51 o 
   0   6   9     1371.79     1426.45     23.17 o 
   1   6   9      617.77      579.11     46.51 o 
   2   6   9      973.66      967.41     22.01 o 
   3   6   9      154.49      176.25     25.43 o 
   4   6   9     3685.05     3865.31     67.62 o 
   5   6   9     2163.61     2210.63     51.40 o 
   6   6   9      563.53      560.02     25.22 o 
   7   6   9        0.88        5.55      8.27 o 
   8   6   9     1155.42     1099.39     43.72 o 
   9   6   9     6629.73     6617.36    175.97 o 
  10   6   9    12209.84    12348.84    222.83 o 
 -11   7   9     1098.20     1120.29     45.92 o 
 -10   7   9       67.47       39.93     18.66 o 
  -9   7   9     6898.17     7205.94     96.48 o 
  -8   7   9     3953.03     3856.02     78.29 o 
  -7   7   9      788.35      812.55     32.73 o 
  -6   7   9     3673.93     3688.96     61.17 o 
  -5   7   9     3788.84     4055.12     79.80 o 
  -4   7   9      264.51      279.82     17.31 o 
  -3   7   9    15463.10    16000.02    155.25 o 
  -2   7   9     9707.76     9675.02    127.70 o 
  -1   7   9     1930.67     2053.49     48.43 o 
   0   7   9      339.83      332.75     20.80 o 
   1   7   9     2408.89     2607.44     73.57 o 
   2   7   9       27.29       22.32     10.13 o 
   3   7   9      137.87      211.74     51.27 o 
   4   7   9    11816.15    11807.48    174.18 o 
   5   7   9    20595.20    21979.96    270.62 o 
   6   7   9     2851.75     2933.17     92.83 o 
   7   7   9     1127.95     1110.06     34.88 o 
   8   7   9       24.42       30.01     16.94 o 
   9   7   9      265.49      305.04     26.21 o 
 -11   8   9     1223.30     1294.57     69.68 o 
 -10   8   9        9.03       20.82     13.21 o 
  -9   8   9      350.84      324.98     59.79 o 
  -8   8   9       99.60      116.12     32.43 o 
  -7   8   9      728.59      634.70     25.05 o 
  -6   8   9      424.67      393.63     21.77 o 
  -5   8   9      600.15      615.97     18.42 o 
  -4   8   9      283.12      295.77     11.73 o 
  -3   8   9    16552.00    17610.46    143.64 o 
  -1   8   9    26057.18    27365.96    443.09 o 
   0   8   9     9520.36     9978.44     83.33 o 
   1   8   9       21.66       19.35      7.02 o 
   2   8   9     3063.84     3124.31     57.74 o 
   3   8   9     5341.97     5576.11    120.64 o 
   4   8   9    13555.89    14205.49    183.24 o 
   5   8   9     2409.37     2237.68     76.51 o 
   6   8   9      461.41      407.19     20.44 o 
   7   8   9      989.11      846.24     41.32 o 
   8   8   9      620.45      525.77     54.46 o 
 -10   9   9       45.96       69.77     29.27 o 
  -9   9   9       52.01       30.07     21.83 o 
  -8   9   9     2862.73     2876.70     91.38 o 
  -7   9   9    20934.18    22598.54    244.36 o 
  -6   9   9     5987.43     6379.77     82.70 o 
  -5   9   9      281.76      302.49     20.05 o 
  -4   9   9      308.54      306.77     17.43 o 
  -3   9   9      373.07      360.37     18.34 o 
  -2   9   9      355.43      356.62     22.05 o 
  -1   9   9    11444.94    11497.59    124.69 o 
   0   9   9     1225.60     1141.06     33.03 o 
   1   9   9      545.04      518.55     58.28 o 
   2   9   9     4817.57     5006.71     49.91 o 
   3   9   9    16447.21    17891.70    320.71 o 
   4   9   9    10536.12    10545.96    229.58 o 
   5   9   9      489.54      539.51     29.37 o 
   6   9   9      814.51      695.00     29.95 o 
   7   9   9      109.18       77.14     32.08 o 
   8   9   9     3720.95     3768.70     93.35 o 
  -9  10   9     2527.82     2446.97     71.37 o 
  -8  10   9     9945.48    10373.28    126.52 o 
  -7  10   9     3754.24     3792.77     47.13 o 
  -6  10   9       59.53       51.61     10.23 o 
  -5  10   9      206.02      170.54     25.65 o 
  -4  10   9     1834.73     1772.93     40.55 o 
  -3  10   9      136.91      116.50     17.96 o 
  -2  10   9     2049.27     1916.61     55.21 o 
  -1  10   9     3732.03     3699.51     61.76 o 
   0  10   9     3245.36     3275.98     75.74 o 
   1  10   9       13.26       23.42      9.39 o 
   2  10   9     1274.53     1222.21     55.11 o 
   3  10   9       91.89       97.45     22.37 o 
   4  10   9      121.44       89.22     17.63 o 
   5  10   9     1650.66     1585.77     72.28 o 
   6  10   9      124.61      157.92     24.47 o 
   7  10   9       11.55       20.60     15.85 o 
  -8  11   9     5990.18     5973.28    107.90 o 
  -7  11   9      223.93      202.14     26.01 o 
  -6  11   9       50.71       26.99      9.25 o 
  -5  11   9      812.32      734.32     30.91 o 
  -4  11   9     2437.74     2406.60     55.77 o 
  -3  11   9    18955.00    20194.47    188.98 o 
  -2  11   9     3490.30     3467.52     66.09 o 
  -1  11   9     4210.21     4130.53     75.86 o 
   0  11   9     2844.73     2788.19     81.66 o 
   1  11   9       11.88        8.73      6.54 o 
   2  11   9       52.19       52.49     13.88 o 
   3  11   9      314.22      260.68     43.53 o 
   4  11   9     1404.65     1359.61     75.17 o 
   5  11   9    10174.22    10608.89    179.53 o 
   6  11   9     3122.08     3074.35     90.99 o 
  -7  12   9       10.02       10.02      6.87 o 
  -6  12   9      101.34       66.71     13.13 o 
  -5  12   9      330.13      265.04     35.43 o 
  -4  12   9      156.83      145.53     27.27 o 
  -3  12   9     1698.29     1602.72     47.09 o 
  -2  12   9    12630.67    13439.39    158.55 o 
  -1  12   9     6904.98     7043.80    132.49 o 
   0  12   9     1353.44     1169.18     42.56 o 
   1  12   9        0.62       15.26      8.13 o 
   2  12   9       13.02       21.27     11.39 o 
   3  12   9      517.96      528.95     33.59 o 
   4  12   9     1179.33     1214.79     44.22 o 
  -5  13   9      319.24      308.09     30.84 o 
  -4  13   9      259.32      248.61     34.97 o 
  -3  13   9      563.94      458.75     28.49 o 
  -2  13   9      220.99      194.35     23.94 o 
  -1  13   9     2834.49     2728.28     76.52 o 
   0  13   9      195.80      214.66     20.78 o 
   1  13   9      174.78      161.76     17.50 o 
   2  13   9     1208.73     1180.26     42.96 o 
 -13   0  10      825.64      819.62     69.58 o 
 -12   0  10     4418.61     4218.42    137.92 o 
 -11   0  10    24177.51    25691.38    500.21 o 
 -10   0  10    32006.75    33263.79    207.36 o 
  -9   0  10      566.44      565.62     42.79 o 
  -8   0  10      390.41      421.26     63.14 o 
  -7   0  10      822.77      774.74     38.29 o 
  -6   0  10      782.74      886.93     43.35 o 
  -5   0  10    18150.51    19359.25    343.79 o 
  -4   0  10     1374.56     1498.28     48.56 o 
  -1   0  10     2354.77     2639.33     56.21 o 
   0   0  10      174.02      184.08     15.85 o 
   1   0  10       13.33       -1.57     10.13 o 
   2   0  10     2763.85     2891.01     62.00 o 
   4   0  10     1889.56     1812.15     62.42 o 
   5   0  10      224.00      220.23     35.51 o 
   6   0  10    15014.41    15585.37    229.75 o 
   7   0  10    33680.63    35895.11    216.45 o 
   8   0  10    13679.22    14317.05    289.94 o 
   9   0  10     1106.19     1065.94    117.96 o 
  10   0  10      323.58      244.35     44.60 o 
 -13   1  10      434.12      429.23     29.06 o 
 -12   1  10       74.72       73.66     22.04 o 
 -11   1  10        7.54       22.86     17.38 o 
 -10   1  10        2.61       20.25     18.21 o 
  -9   1  10     4813.25     4871.39    120.95 o 
  -8   1  10      342.33      324.88     31.83 o 
  -7   1  10      322.28      367.03     38.80 o 
  -6   1  10    11049.32    11622.34    136.01 o 
  -4   1  10    14016.30    14496.79    136.29 o 
  -3   1  10     4714.31     4629.53     56.05 o 
  -2   1  10      259.21      281.91     11.57 o 
  -1   1  10        2.38        7.00      4.26 o 
   0   1  10     3943.95     4288.87     52.58 o 
   1   1  10     3213.49     3165.94     44.01 o 
   3   1  10    21472.00    22019.48    242.62 o 
   4   1  10    10701.23    10963.41    123.49 o 
   5   1  10       34.69       36.45      9.80 o 
   6   1  10     2466.61     2543.52     40.94 o 
   7   1  10     4099.00     4142.75     71.45 o 
   8   1  10     4776.94     4786.01     83.49 o 
   9   1  10     1126.84     1147.01     51.49 o 
  10   1  10      596.38      572.63     33.14 o 
 -13   2  10      132.19      104.56     33.81 o 
 -12   2  10      111.06      118.90     38.35 o 
 -11   2  10      128.10       98.58     37.95 o 
 -10   2  10     3547.08     3648.03     61.35 o 
  -9   2  10    17616.06    17941.35    289.10 o 
  -8   2  10    13496.14    13721.21    156.64 o 
  -7   2  10      379.76      366.42     25.82 o 
  -6   2  10     4486.87     4521.22    109.25 o 
  -3   2  10      188.07      194.41     10.90 o 
  -2   2  10      582.50      557.45     14.18 o 
  -1   2  10       93.53       87.24     12.87 o 
   3   2  10        6.45       21.48      5.47 o 
   4   2  10     1086.55     1000.45     28.81 o 
   5   2  10      111.14      107.84     17.98 o 
   6   2  10     1552.30     1510.94     30.64 o 
   7   2  10     2913.23     2863.70     49.18 o 
   8   2  10      363.36      385.24     36.19 o 
   9   2  10    12379.91    12590.36    219.26 o 
  10   2  10     1253.21     1198.49     48.93 o 
 -13   3  10       27.77       17.58     13.84 o 
 -12   3  10       22.28       18.86     13.53 o 
 -11   3  10      666.83      775.96     60.82 o 
 -10   3  10     2452.48     2483.91     73.80 o 
  -9   3  10     8556.25     8839.49    204.65 o 
  -8   3  10     9907.86    10086.79    149.30 o 
  -7   3  10     6813.16     6890.94     98.41 o 
  -6   3  10     3745.64     3885.80     56.97 o 
  -5   3  10    22867.76    23607.86    291.52 o 
  -2   3  10     9141.22     9677.75     89.54 o 
  -1   3  10      691.88      607.30     13.48 o 
   0   3  10       70.46      102.07     10.94 o 
   1   3  10     2563.31     2507.82     40.41 o 
   2   3  10    14911.32    15008.71    119.88 o 
   3   3  10     2555.52     2666.69     33.87 o 
   4   3  10       15.82        9.48      5.46 o 
   5   3  10     2129.81     2104.28     34.44 o 
   6   3  10     4743.44     4828.05     86.80 o 
   7   3  10     3150.60     3182.15     70.12 o 
   8   3  10      808.60      876.17     41.57 o 
   9   3  10        1.65        1.81      8.75 o 
  10   3  10     1103.01     1131.26     79.01 o 
 -12   4  10       18.33       20.78     10.49 o 
 -11   4  10    13218.82    13817.87    285.31 o 
 -10   4  10    16421.58    16680.33    329.86 o 
  -9   4  10      148.93      141.93     29.34 o 
  -8   4  10      418.52      406.75     18.23 o 
  -7   4  10     3641.84     3679.07     65.84 o 
  -6   4  10      254.27      273.06     23.11 o 
  -5   4  10     9921.13    10121.99     98.21 o 
  -4   4  10       39.14       43.52      9.72 o 
  -2   4  10    17029.53    17268.97    204.14 o 
  -1   4  10     1438.44     1416.44     55.98 o 
   0   4  10     2857.71     2957.95     41.13 o 
   1   4  10     3675.42     3761.64     43.45 o 
   2   4  10     1820.91     1724.92     26.88 o 
   3   4  10    17533.53    18146.96    368.82 o 
   4   4  10     2916.31     2946.21     57.84 o 
   5   4  10     2257.28     2279.74     42.82 o 
   6   4  10       31.39       41.81     17.47 o 
   7   4  10    10755.14    11144.07    190.29 o 
   8   4  10     4793.98     4842.46     72.68 o 
   9   4  10      569.59      559.53     33.89 o 
  10   4  10       87.79       54.77     17.88 o 
 -12   5  10      413.84      341.93     31.04 o 
 -11   5  10     1891.13     1831.36     61.03 o 
 -10   5  10      402.16      387.01     28.21 o 
  -9   5  10       10.82       15.08      8.62 o 
  -8   5  10      384.27      419.31     19.61 o 
  -7   5  10     1143.45     1175.02     26.06 o 
  -6   5  10      420.42      401.90     29.64 o 
  -5   5  10     1664.21     1692.50     34.65 o 
  -4   5  10      657.82      672.54     21.75 o 
  -3   5  10        9.48        8.91      4.96 o 
  -2   5  10    10753.01    11168.97    107.80 o 
  -1   5  10    16529.16    17252.15    190.55 o 
   0   5  10      375.36      386.00     17.59 o 
   1   5  10     6357.64     6449.59     78.14 o 
   2   5  10     6592.84     6659.17     77.88 o 
   3   5  10    18443.01    19251.79    210.51 o 
   4   5  10    16134.06    17040.12    153.95 o 
   5   5  10     1275.33     1298.24     43.99 o 
   6   5  10      140.93      125.30     37.39 o 
   7   5  10     5382.50     5512.81    108.15 o 
   8   5  10     4260.29     4277.90     85.81 o 
   9   5  10     1808.54     1777.36     66.91 o 
 -12   6  10     1760.88     1666.55     67.38 o 
 -11   6  10      211.57      164.66     50.03 o 
 -10   6  10      301.61      292.58     15.91 o 
  -9   6  10     3993.27     4012.96     98.14 o 
  -8   6  10      724.99      716.25     32.86 o 
  -7   6  10     4560.83     4813.77     84.30 o 
  -6   6  10     2581.71     2623.39     35.47 o 
  -5   6  10     2461.30     2428.15     40.53 o 
  -4   6  10    11666.49    12266.65    133.86 o 
  -3   6  10     1004.65      996.93     37.09 o 
  -2   6  10     1887.10     1986.47     69.33 o 
  -1   6  10     8503.25     8505.62    107.58 o 
   0   6  10     3126.72     3229.75     51.03 o 
   1   6  10    16808.59    17146.24    212.09 o 
   2   6  10     6668.28     7061.30     91.47 o 
   3   6  10     2522.09     2711.04     54.21 o 
   4   6  10      833.17      878.27     30.40 o 
   5   6  10     1004.15     1075.92     71.65 o 
   6   6  10      484.75      421.99     24.89 o 
   7   6  10      614.77      565.36     34.70 o 
   8   6  10      753.92      722.35     25.28 o 
   9   6  10     4002.92     4036.63    143.15 o 
 -11   7  10      303.94      324.77     31.03 o 
 -10   7  10     3048.98     3018.39     55.73 o 
  -9   7  10     8869.07     9120.15    162.60 o 
  -8   7  10    10182.80    10634.46    173.72 o 
  -7   7  10      756.65      777.08     25.26 o 
  -6   7  10      266.64      298.35     21.00 o 
  -5   7  10     6540.78     6577.14     92.93 o 
  -4   7  10     3021.22     3043.55     56.96 o 
  -3   7  10    13213.28    13817.58    127.52 o 
  -2   7  10     1285.24     1342.06     68.49 o 
  -1   7  10      264.30      248.38     35.77 o 
   0   7  10     1317.94     1324.93     71.21 o 
   1   7  10     1210.31     1237.76     62.29 o 
   2   7  10      510.75      510.07     22.39 o 
   3   7  10     1938.89     1891.98     55.63 o 
   4   7  10     1453.48     1509.04     43.62 o 
   5   7  10     1974.55     1897.66     57.36 o 
   6   7  10      538.02      453.27     24.05 o 
   7   7  10      126.19       95.64     23.50 o 
   8   7  10        7.42        8.87     12.77 o 
   9   7  10     1210.25     1220.77     60.13 o 
 -10   8  10      738.21      698.88     56.79 o 
  -9   8  10     1592.72     1605.92     62.68 o 
  -8   8  10       12.33       23.15      6.50 o 
  -7   8  10     2285.82     2326.71     60.34 o 
  -6   8  10      216.38      225.25     19.52 o 
  -5   8  10     1410.71     1567.16     37.20 o 
  -4   8  10       16.66       14.54     18.41 o 
  -3   8  10    10731.56    11654.68    134.94 o 
  -2   8  10      647.54      650.58     28.10 o 
  -1   8  10     5534.39     5461.23     80.49 o 
   0   8  10     6910.73     6848.58     64.49 o 
   1   8  10        4.89       10.70      7.33 o 
   2   8  10     1796.33     1627.71     56.43 o 
   3   8  10     3560.34     3510.20     70.25 o 
   4   8  10      285.44      325.76     35.07 o 
   5   8  10     7382.90     7832.72    136.28 o 
   6   8  10     1564.24     1562.04     55.41 o 
   7   8  10     1511.50     1455.18     56.93 o 
   8   8  10        0.11       19.59     15.73 o 
 -10   9  10     1020.66      924.02     51.91 o 
  -9   9  10      162.19      125.59     49.46 o 
  -8   9  10      867.47      702.21     24.84 o 
  -7   9  10      625.02      546.80     28.28 o 
  -6   9  10      269.45      249.80     31.31 o 
  -5   9  10        6.73        8.17      9.14 o 
  -4   9  10     2666.37     2504.62     46.63 o 
  -3   9  10     3104.76     3253.45     68.78 o 
  -2   9  10    10141.78    10810.58    121.07 o 
  -1   9  10     5789.21     5955.57     82.72 o 
   0   9  10      114.24       89.71     32.84 o 
   1   9  10      495.27      470.38     34.64 o 
   2   9  10     1352.26     1339.78     38.58 o 
   3   9  10     3455.18     3546.12     97.22 o 
   4   9  10     3810.66     4122.32     78.00 o 
   5   9  10      230.30      219.23     37.05 o 
   6   9  10      928.67      914.84     44.87 o 
   7   9  10     1181.23     1116.33     76.07 o 
  -9  10  10      389.37      345.23     52.13 o 
  -8  10  10      805.13      779.18     43.44 o 
  -7  10  10     8426.25     8783.58    124.37 o 
  -6  10  10     8561.52     8903.79    121.32 o 
  -5  10  10       32.92       21.17      6.56 o 
  -4  10  10        4.34       15.26     11.46 o 
  -3  10  10     2306.14     2354.62     52.28 o 
  -2  10  10      323.07      304.40     22.67 o 
  -1  10  10     4974.56     5009.31     82.62 o 
   0  10  10     1193.96     1262.25     53.09 o 
   1  10  10       21.28       48.88     33.55 o 
   2  10  10       21.90       16.13      8.13 o 
   3  10  10     4097.40     4159.02     64.47 o 
   4  10  10      558.53      501.80     46.16 o 
   5  10  10      617.21      659.56     60.80 o 
   6  10  10      246.60      153.81     72.01 o 
  -8  11  10      455.21      381.38     71.13 o 
  -7  11  10      507.00      475.23     30.31 o 
  -6  11  10        5.73       10.21      5.46 o 
  -5  11  10       53.58       43.71      9.89 o 
  -4  11  10      432.31      402.11     13.70 o 
  -3  11  10        7.78       15.03      7.13 o 
  -2  11  10      148.89      145.17     27.76 o 
  -1  11  10      397.41      362.79     23.32 o 
   0  11  10     3306.77     3265.78     78.49 o 
   1  11  10     2495.59     2543.83    176.74 o 
   2  11  10       73.69       72.83     20.33 o 
   3  11  10      139.35      105.54     39.95 o 
   4  11  10      770.24      779.55     55.12 o 
   5  11  10      630.82      681.56     70.91 o 
  -6  12  10      463.73      450.24     16.46 o 
  -5  12  10      479.37      499.56     23.49 o 
  -4  12  10       41.76       33.32     11.55 o 
  -3  12  10      814.40      794.03     36.26 o 
  -2  12  10       44.24       41.38     14.28 o 
  -1  12  10     4503.69     4282.46     58.45 o 
   0  12  10     2005.07     1911.88     64.41 o 
   1  12  10       26.06       14.84     11.18 o 
   2  12  10        4.06        6.03     11.52 o 
   3  12  10      274.63      202.63     44.93 o 
   4  12  10      253.04      280.52     26.38 o 
  -4  13  10      152.92      124.98     26.04 o 
  -3  13  10      164.23      127.52     39.02 o 
  -2  13  10     1742.90     1690.12     37.41 o 
  -1  13  10      837.57      774.68     44.26 o 
   0  13  10        0.44        5.63      9.06 o 
   1  13  10      860.72      783.03     40.30 o 
 -13   1  11      621.75      604.78     80.01 o 
 -12   1  11      223.68      198.89     55.55 o 
 -11   1  11     1426.49     1433.98     45.70 o 
 -10   1  11     1312.84     1311.28     57.49 o 
  -9   1  11     4418.66     4497.66    258.01 o 
  -8   1  11    18546.74    18849.93    262.51 o 
  -7   1  11      427.47      426.05     32.36 o 
  -6   1  11      125.08      161.10     23.63 o 
  -5   1  11    14628.89    14776.05    137.46 o 
  -4   1  11      793.38      836.81     22.85 o 
  -3   1  11     9152.85     9185.10    107.47 o 
  -2   1  11    11769.15    12101.84    109.32 o 
  -1   1  11       15.14       28.25     11.45 o 
   0   1  11     3921.18     4157.18     55.88 o 
   1   1  11    24899.24    25880.15    455.70 o 
   2   1  11       16.14       11.00      5.45 o 
   3   1  11    13601.87    13947.77    164.70 o 
   4   1  11    10280.35    10721.18    101.81 o 
   5   1  11      381.16      393.32     13.41 o 
   6   1  11     2023.58     2050.72     39.50 o 
   7   1  11    14858.51    15775.99    217.34 o 
   8   1  11     1076.59     1009.92     25.13 o 
   9   1  11     6204.00     6563.99    147.55 o 
  10   1  11     2408.30     2356.93     59.01 o 
 -12   2  11      176.51      148.91     38.87 o 
 -11   2  11       96.05       69.16     26.12 o 
 -10   2  11       27.75       25.27     16.06 o 
  -9   2  11      112.56       79.71     27.23 o 
  -8   2  11      955.47     1034.16     36.08 o 
  -7   2  11       32.37       40.96     15.20 o 
  -6   2  11      270.05      279.77     15.79 o 
  -5   2  11     1292.66     1223.96     31.91 o 
  -4   2  11     2544.56     2549.09     41.93 o 
  -3   2  11     1787.68     1823.65     40.30 o 
  -2   2  11      315.92      365.82     12.77 o 
  -1   2  11     1432.81     1335.11     23.99 o 
   0   2  11     8807.21     9176.36     88.75 o 
   1   2  11     4004.58     4072.39     58.49 o 
   2   2  11      646.39      595.04     18.95 o 
   3   2  11       17.25       16.93     12.45 o 
   4   2  11      650.77      624.86     19.31 o 
   5   2  11       98.67      129.16     20.81 o 
   6   2  11       42.57       29.75      9.32 o 
   7   2  11       91.36       89.88     17.72 o 
   8   2  11      731.50      678.48     43.25 o 
   9   2  11      557.44      554.05     39.31 o 
  10   2  11     1334.00     1341.76     57.97 o 
 -12   3  11       40.74       22.36     11.42 o 
 -11   3  11     4537.39     4787.15    108.17 o 
 -10   3  11     3082.51     3071.20     55.50 o 
  -9   3  11     7283.31     7485.68    150.00 o 
  -8   3  11    16883.46    17571.48    277.04 o 
  -7   3  11     5027.55     5155.55     85.12 o 
  -6   3  11      314.06      325.70     15.26 o 
  -5   3  11    22777.94    23429.28    500.30 o 
  -4   3  11      856.95      905.93     34.26 o 
  -3   3  11     8904.39     8974.36    111.61 o 
  -2   3  11     7732.47     8098.86     78.42 o 
  -1   3  11       10.20       19.33      4.16 o 
   0   3  11      451.56      487.96     19.24 o 
   1   3  11    13530.76    13965.88    110.76 o 
   2   3  11     2687.99     2893.93     54.92 o 
   3   3  11     8497.97     8355.53     95.86 o 
   4   3  11       56.63       56.80     13.46 o 
   5   3  11     3551.13     3514.59     46.87 o 
   6   3  11     1531.50     1483.12     40.88 o 
   7   3  11      569.09      610.73     31.96 o 
   8   3  11      355.06      356.43     42.94 o 
   9   3  11     2867.91     2964.15    104.51 o 
  10   3  11      957.22      984.74     47.89 o 
 -12   4  11     7531.04     7478.88    202.85 o 
 -11   4  11     7018.50     6943.47    103.15 o 
 -10   4  11     7507.86     7565.41    172.36 o 
  -9   4  11     1944.15     1794.74     65.62 o 
  -8   4  11      263.11      268.37     29.16 o 
  -7   4  11     1329.21     1292.55     52.18 o 
  -6   4  11       21.02       18.51      5.93 o 
  -5   4  11      534.52      581.45     14.55 o 
  -4   4  11     2353.08     2439.56     42.03 o 
  -3   4  11     8119.85     8335.95     55.36 o 
  -2   4  11     2630.87     2710.78     41.44 o 
  -1   4  11    16744.66    17367.27    134.81 o 
   0   4  11     3423.62     3486.25     44.22 o 
   1   4  11       40.18       44.72      7.90 o 
   2   4  11      236.01      229.84     18.25 o 
   3   4  11     2323.64     2335.77     48.88 o 
   4   4  11     2766.60     2786.37     43.39 o 
   5   4  11       15.20       16.33      9.24 o 
   6   4  11      315.96      370.46     21.61 o 
   7   4  11     1296.90     1334.08     45.58 o 
   8   4  11     1161.86     1144.27     57.94 o 
   9   4  11       44.03       23.18     15.24 o 
 -12   5  11      550.06      520.92     27.38 o 
 -11   5  11     1865.39     1758.88     60.78 o 
 -10   5  11      812.34      808.98     47.63 o 
  -9   5  11     1733.56     1790.70     64.28 o 
  -8   5  11     1773.53     1759.98     69.31 o 
  -7   5  11     7639.55     8157.07    112.44 o 
  -6   5  11     9719.35     9809.25     90.93 o 
  -5   5  11     5639.07     5611.57     66.64 o 
  -4   5  11      242.40      244.28     15.99 o 
  -3   5  11     4601.03     4788.97     64.59 o 
  -2   5  11      342.07      344.71     16.14 o 
  -1   5  11     2931.09     3137.96    104.89 o 
   0   5  11     1477.86     1493.10     29.65 o 
   1   5  11    17213.34    18018.89    255.50 o 
   2   5  11     2620.04     2598.03     52.77 o 
   3   5  11     9993.40    10162.58    123.99 o 
   4   5  11    10991.04    11147.33    149.20 o 
   5   5  11     1867.44     1832.97     42.53 o 
   6   5  11     3897.37     3979.77     88.20 o 
   7   5  11    10940.58    11618.06    199.08 o 
   8   5  11     1193.29     1182.75     49.30 o 
   9   5  11     1617.56     1591.64     45.30 o 
 -11   6  11      181.32      180.08     45.52 o 
 -10   6  11      216.64      230.72     46.95 o 
  -9   6  11      343.49      331.00     28.68 o 
  -8   6  11     3837.27     3763.47     73.26 o 
  -7   6  11     1281.78     1306.95     30.73 o 
  -6   6  11     4448.36     4389.94     78.13 o 
  -5   6  11     8119.10     8263.66    112.01 o 
  -4   6  11     6748.43     7046.61     68.31 o 
  -3   6  11      781.16      756.31     21.70 o 
  -2   6  11        6.99        7.01      7.62 o 
  -1   6  11     4070.97     4251.04    152.82 o 
   0   6  11    22914.35    24295.53    144.33 o 
   1   6  11    20654.81    21223.71    280.10 o 
   2   6  11     7913.16     8156.47    109.87 o 
   3   6  11     3485.46     3735.19     59.24 o 
   4   6  11     2412.02     2395.46     64.32 o 
   5   6  11      124.56       93.89     21.08 o 
   6   6  11      274.00      268.15     30.38 o 
   7   6  11      520.79      469.47     29.88 o 
   8   6  11     1131.82     1063.45     56.66 o 
   9   6  11     1857.70     1748.59     86.33 o 
 -11   7  11      680.57      612.35     47.86 o 
 -10   7  11     1443.08     1312.71    170.27 o 
  -9   7  11     1449.99     1399.00    102.73 o 
  -8   7  11     4319.26     4531.78    103.91 o 
  -7   7  11      879.92      897.09     27.55 o 
  -6   7  11     3529.83     3528.24     68.08 o 
  -5   7  11    11273.21    11505.89    155.02 o 
  -4   7  11     5183.37     5151.11     78.37 o 
  -3   7  11       36.74       16.35     24.34 o 
  -2   7  11     1327.95     1326.62     57.05 o 
  -1   7  11     4769.46     4650.87    167.19 o 
   0   7  11     2366.18     2335.43     58.13 o 
   1   7  11     1944.29     1845.78     58.82 o 
   2   7  11      179.40      167.55     45.27 o 
   3   7  11     2736.79     2785.93     70.29 o 
   4   7  11     1228.35     1257.46     97.24 o 
   5   7  11    17882.35    18878.79    385.46 o 
   6   7  11     9517.29     9291.47    184.91 o 
   7   7  11        0.38       23.76     12.65 o 
   8   7  11      194.04      214.08     37.42 o 
 -10   8  11     9599.47     9557.50    331.93 o 
  -9   8  11     2576.24     2482.99    145.84 o 
  -8   8  11      236.11      175.88     19.83 o 
  -7   8  11      163.71      155.21     31.14 o 
  -6   8  11     5137.74     5059.25     93.73 o 
  -5   8  11     1150.99     1182.46     34.28 o 
  -4   8  11      284.16      315.85     18.67 o 
  -3   8  11     1349.07     1316.64     56.08 o 
  -2   8  11    16528.23    17499.99    283.91 o 
  -1   8  11     8347.80     8430.15    123.08 o 
   0   8  11     4523.09     4522.64    110.04 o 
   1   8  11      466.79      555.15     37.53 o 
   2   8  11      104.33       90.49     36.00 o 
   3   8  11     2772.11     2686.39    120.75 o 
   4   8  11     2353.10     2533.27     68.27 o 
   5   8  11       25.14       15.11     13.50 o 
   6   8  11     5411.66     5643.73    182.99 o 
   7   8  11     5575.81     5551.41    153.10 o 
  -9   9  11      344.26      268.56     80.21 o 
  -8   9  11     1282.72     1241.14     64.34 o 
  -7   9  11    19627.44    20957.74    154.64 o 
  -6   9  11    23913.68    25364.67    300.62 o 
  -5   9  11     3542.80     3554.07     73.26 o 
  -4   9  11      754.82      721.81     26.74 o 
  -3   9  11     2021.28     2011.42     42.55 o 
  -2   9  11       10.57        6.53      8.92 o 
  -1   9  11     6147.02     6199.32    107.05 o 
   0   9  11      162.12      215.39     73.40 o 
   1   9  11     3161.25     3232.81     70.30 o 
   2   9  11     1662.14     1778.68     51.78 o 
   3   9  11     2789.09     2569.87     74.50 o 
   4   9  11     1763.33     1750.39     52.63 o 
   5   9  11       30.74       20.29     13.32 o 
   6   9  11     2527.62     2320.80     81.82 o 
   7   9  11     4358.21     4599.96    110.57 o 
  -8  10  11      845.20      717.46     47.90 o 
  -7  10  11      542.03      606.67     44.96 o 
  -6  10  11      591.23      515.40     24.51 o 
  -5  10  11     4478.26     4524.42     92.36 o 
  -4  10  11     1854.17     1896.89     56.96 o 
  -3  10  11      972.72      891.17     22.69 o 
  -2  10  11      378.76      385.79     17.19 o 
  -1  10  11    13590.23    13926.22    233.13 o 
   0  10  11    17012.86    18912.71    498.53 o 
   1  10  11     8677.07     9455.16    245.39 o 
   2  10  11     2427.24     2441.36     59.83 o 
   3  10  11      270.95      317.96     39.59 o 
   4  10  11      769.28      710.98     39.79 o 
   5  10  11      430.13      375.46     40.51 o 
   6  10  11       13.43       32.49     15.06 o 
  -7  11  11        0.35        3.18     11.07 o 
  -6  11  11      235.47      193.34     44.77 o 
  -5  11  11     6211.40     6480.32     60.97 o 
  -4  11  11     3475.07     3526.91     96.64 o 
  -3  11  11      549.47      576.86     68.70 o 
  -2  11  11        5.47        8.24     13.92 o 
  -1  11  11     3778.91     3738.57     71.59 o 
   0  11  11     4887.16     4855.89     92.92 o 
   1  11  11      127.02      135.25     35.91 o 
   2  11  11      414.64      368.85     27.36 o 
   3  11  11      208.10      182.96     48.83 o 
   4  11  11     2092.92     2065.62     58.90 o 
  -5  12  11       57.19       39.15     16.46 o 
  -4  12  11     1093.23     1005.33     52.10 o 
  -3  12  11       33.41       26.23     10.99 o 
  -2  12  11     4661.03     4491.95    114.44 o 
  -1  12  11     4447.35     4196.50    149.55 o 
   0  12  11     1983.69     2015.36     75.56 o 
   1  12  11      537.25      498.66     42.81 o 
   2  12  11      262.20      253.91     30.25 o 
   3  12  11       50.23       33.25     24.44 o 
  -2  13  11     2249.10     2113.84     81.41 o 
  -1  13  11     8491.11     8742.69    168.53 o 
 -12   0  12     3110.36     3176.06    163.64 o 
 -11   0  12      519.75      415.46     44.23 o 
 -10   0  12     3584.50     3725.40    149.46 o 
  -9   0  12       83.96       49.33     30.04 o 
  -8   0  12      368.26      368.69     32.17 o 
  -7   0  12      425.20      423.39     31.34 o 
  -6   0  12      881.80      851.37     42.60 o 
  -5   0  12     2234.40     2290.55     55.32 o 
  -4   0  12     2245.75     2377.83     43.94 o 
  -1   0  12    16885.38    17498.01    318.25 o 
   0   0  12     2943.68     2897.03     50.11 o 
   1   0  12      803.16      850.63     60.78 o 
   2   0  12    10771.63    10583.37    165.70 o 
   4   0  12    12325.12    12767.32    208.40 o 
   5   0  12      153.22      242.20     68.03 o 
   6   0  12      458.12      386.43     31.06 o 
   7   0  12     4330.77     4138.68     93.05 o 
   8   0  12     3343.67     3305.87     93.48 o 
   9   0  12      489.01      431.55     47.66 o 
 -12   1  12      100.98      103.19     33.95 o 
 -11   1  12      143.13      116.87     32.10 o 
 -10   1  12      172.84      148.30     40.10 o 
  -9   1  12     4386.21     4227.44    105.02 o 
  -8   1  12    12775.60    12844.16    209.79 o 
  -7   1  12    15682.33    16339.56    334.10 o 
  -6   1  12     6554.00     6649.24     92.37 o 
  -5   1  12     1626.56     1704.36     44.47 o 
  -4   1  12     4818.68     4885.11     59.60 o 
  -3   1  12    10969.18    11110.69     95.63 o 
  -2   1  12     3851.53     3949.67    120.97 o 
  -1   1  12     1227.22     1271.36     24.31 o 
   0   1  12       11.07       21.06      6.30 o 
   1   1  12     1232.68     1268.75     24.20 o 
   2   1  12     7363.63     7650.91     87.14 o 
   3   1  12    17190.53    17342.64    160.12 o 
   4   1  12    13393.52    13811.40    105.86 o 
   5   1  12     3933.37     4014.70     73.44 o 
   6   1  12       10.41        8.18      6.41 o 
   7   1  12     1511.32     1426.80     38.55 o 
   8   1  12     1365.15     1360.28     59.50 o 
   9   1  12     1024.36      889.28     36.91 o 
 -12   2  12      147.34      107.60     38.81 o 
 -11   2  12      173.68      143.65     41.91 o 
 -10   2  12      760.26      802.00     26.14 o 
  -9   2  12    24366.47    25352.40    184.28 o 
  -8   2  12    43494.33    44197.59    253.49 o 
  -7   2  12      815.60      828.23     55.58 o 
  -6   2  12       12.75       13.16      7.15 o 
  -5   2  12       47.08       46.35     13.71 o 
  -4   2  12     9299.37     9490.23     94.20 o 
  -3   2  12     1591.28     1611.32     26.70 o 
  -2   2  12      432.70      421.70     17.17 o 
  -1   2  12    11114.47    11502.44    110.97 o 
   0   2  12     9287.15     9723.37     81.43 o 
   1   2  12     6172.00     6453.65     99.21 o 
   2   2  12     3319.48     3319.52     51.61 o 
   3   2  12     4231.55     4266.33     47.60 o 
   4   2  12     4797.73     4834.89     69.91 o 
   5   2  12       27.23       22.45      9.29 o 
   6   2  12       39.63       31.85     11.41 o 
   7   2  12      949.59      951.95     30.64 o 
   8   2  12     2877.61     2814.97     83.38 o 
   9   2  12    23472.29    25557.43    271.04 o 
 -12   3  12     1246.32     1208.57     46.38 o 
 -11   3  12     1260.86     1334.17     54.86 o 
 -10   3  12      562.19      557.28     29.04 o 
  -9   3  12      735.38      736.45     40.05 o 
  -8   3  12     9841.03    10139.34    158.07 o 
  -7   3  12     7101.08     7356.59    115.38 o 
  -6   3  12       10.07        6.92      7.49 o 
  -5   3  12        9.32       13.31      7.40 o 
  -4   3  12     7674.29     7848.78    102.17 o 
  -3   3  12    20969.81    21875.07    236.98 o 
  -2   3  12     1188.41     1268.20     27.44 o 
  -1   3  12      736.63      681.98     23.16 o 
   0   3  12     5829.05     5916.09     63.63 o 
   1   3  12       20.71       23.85      8.04 o 
   2   3  12     4812.19     4850.74     58.39 o 
   3   3  12     7164.18     7484.93     65.63 o 
   4   3  12     9807.38    10122.94    127.02 o 
   5   3  12     6029.84     6136.75     74.81 o 
   6   3  12     2658.41     2733.33     65.08 o 
   7   3  12       51.98       29.62      8.25 o 
   8   3  12      125.35      146.15     36.01 o 
   9   3  12      163.61      175.09     29.52 o 
 -12   4  12     7398.60     7125.25    167.16 o 
 -11   4  12     1158.79     1117.92     59.69 o 
 -10   4  12     8594.35     8578.82    190.65 o 
  -9   4  12        0.34        6.73     10.06 o 
  -8   4  12      702.99      749.47     44.50 o 
  -7   4  12      511.21      487.17     22.27 o 
  -6   4  12     3793.56     3708.50     65.06 o 
  -5   4  12      879.38     1032.74     27.41 o 
  -4   4  12      191.91      181.90     15.53 o 
  -3   4  12    25736.10    26638.69    500.19 o 
  -1   4  12     1351.82     1398.62     25.40 o 
   0   4  12      509.73      553.90     15.84 o 
   1   4  12      934.51      897.19     23.95 o 
   2   4  12      876.93      863.70     28.37 o 
   3   4  12    12727.63    12974.66    103.97 o 
   4   4  12     9843.36    10085.41    116.93 o 
   5   4  12     1598.95     1676.69     40.58 o 
   6   4  12      311.89      284.48     24.80 o 
   7   4  12     3074.97     3227.86     80.50 o 
   8   4  12     1586.28     1547.35     57.27 o 
   9   4  12       27.57       12.68     10.16 o 
 -11   5  12     3878.70     3843.70    123.59 o 
 -10   5  12      427.58      433.51     65.97 o 
  -9   5  12     1003.52     1054.16     65.32 o 
  -8   5  12     2453.91     2363.24     46.75 o 
  -7   5  12     9431.74     9631.00    115.33 o 
  -6   5  12    13018.27    13344.65    211.23 o 
  -5   5  12     6854.39     6944.61     70.54 o 
  -4   5  12      694.86      684.25     26.84 o 
  -3   5  12     2735.45     2717.56     62.69 o 
  -2   5  12     1644.72     1631.26     41.44 o 
  -1   5  12     2892.28     2840.74     90.80 o 
   0   5  12     1143.05     1168.29     48.98 o 
   1   5  12     8740.40     8733.07    209.43 o 
   2   5  12     6378.48     6496.77     77.75 o 
   3   5  12     6184.27     6386.43    102.14 o 
   4   5  12     6622.94     6672.04     92.07 o 
   5   5  12       10.44       22.03     11.09 o 
   6   5  12     1243.86     1248.78     40.29 o 
   7   5  12     4946.29     4895.96     98.96 o 
   8   5  12     2601.35     2429.88     72.97 o 
   9   5  12      336.21      257.85     43.85 o 
 -11   6  12      224.56      133.20     42.70 o 
 -10   6  12      567.11      630.05     38.98 o 
  -9   6  12     8650.15     8806.17    182.95 o 
  -8   6  12     6665.49     6626.96     96.15 o 
  -7   6  12      285.84      314.10     24.62 o 
  -6   6  12      794.06      784.60     27.76 o 
  -5   6  12     1705.87     1607.63     46.36 o 
  -4   6  12       67.24       91.36     15.88 o 
  -3   6  12       22.05       27.85      7.12 o 
  -2   6  12       94.05       93.17     27.88 o 
  -1   6  12    15507.08    15778.97    181.91 o 
   0   6  12      890.08      858.18     53.00 o 
   1   6  12     1930.53     2086.85    182.70 o 
   2   6  12     4206.67     4384.36     86.72 o 
   3   6  12     1636.93     1656.86     91.74 o 
   4   6  12       37.30       56.86     10.44 o 
   5   6  12      844.81      866.86     43.81 o 
   6   6  12        0.79        3.52     18.54 o 
   7   6  12     1608.12     1550.18     86.55 o 
   8   6  12      125.08       84.68     24.66 o 
 -10   7  12     1256.73     1276.26     62.75 o 
  -9   7  12      824.66      741.36     50.02 o 
  -8   7  12     1515.21     1472.30     29.37 o 
  -7   7  12     1038.94     1063.77     39.88 o 
  -6   7  12     2125.09     2171.93     51.42 o 
  -5   7  12     5541.76     5608.05     77.87 o 
  -4   7  12     8755.35     8976.64    178.85 o 
  -3   7  12     1871.04     1839.82     38.28 o 
  -2   7  12      230.62      225.94     17.30 o 
  -1   7  12      346.02      281.05     29.23 o 
   0   7  12     7330.25     7712.02    140.79 o 
   1   7  12     8409.12     8689.40    146.58 o 
   3   7  12       23.76       23.05     19.04 o 
   4   7  12     1688.98     1764.74     64.23 o 
   5   7  12     1898.04     1973.68    103.26 o 
   6   7  12     2302.34     2281.40     87.44 o 
   7   7  12     1145.34     1174.65     57.28 o 
   8   7  12        1.08       23.22     15.02 o 
 -10   8  12     3492.55     3460.65     89.09 o 
  -9   8  12       38.61       51.86     20.00 o 
  -8   8  12       25.85       12.90     11.29 o 
  -7   8  12      491.76      512.60     26.02 o 
  -6   8  12      402.39      424.09     18.57 o 
  -5   8  12     3921.40     4286.53     96.73 o 
  -4   8  12     5539.05     5605.25     98.47 o 
  -3   8  12     4521.60     4562.13     86.57 o 
  -2   8  12     1868.31     1848.09     81.54 o 
  -1   8  12      568.64      581.27     32.81 o 
   0   8  12     1894.49     1870.66     56.98 o 
   1   8  12      197.53      262.34     31.67 o 
   2   8  12      178.57      147.07     36.71 o 
   3   8  12     1502.08     1661.77     59.03 o 
   4   8  12      181.11      102.16     28.72 o 
   5   8  12     7474.66     7078.93    122.50 o 
   6   8  12     1316.24     1049.36     64.73 o 
   7   8  12     1612.79     1490.96     59.84 o 
  -9   9  12       67.53       70.70     20.49 o 
  -8   9  12      278.62      302.58     35.37 o 
  -7   9  12     1098.14     1040.49     39.20 o 
  -6   9  12     4231.25     4093.29     77.12 o 
  -5   9  12     4038.66     4151.18     67.78 o 
  -4   9  12      390.89      393.23     26.64 o 
  -3   9  12        0.19       10.89      8.35 o 
  -2   9  12      343.56      362.53     26.64 o 
  -1   9  12       81.26       74.26     19.43 o 
   0   9  12     1706.90     1674.49     89.81 o 
   1   9  12      556.44      566.91     26.90 o 
   2   9  12       30.65       25.84     13.76 o 
   3   9  12      106.13       97.17     19.34 o 
   4   9  12      657.58      562.82     39.54 o 
   5   9  12      191.72      102.25     40.17 o 
   6   9  12     3641.32     3683.07    107.10 o 
  -8  10  12       18.80       26.23     13.65 o 
  -7  10  12     3902.93     4021.92    154.32 o 
  -6  10  12     4678.05     4510.29     77.14 o 
  -5  10  12      206.53      162.16     37.09 o 
  -4  10  12      791.47      722.01     34.71 o 
  -3  10  12      615.84      664.33     20.95 o 
  -2  10  12      359.05      323.21     23.41 o 
  -1  10  12     2120.26     2170.39     80.25 o 
   0  10  12      525.60      469.30     33.11 o 
   1  10  12     1768.44     1674.09     51.13 o 
   2  10  12     3222.14     3074.08     89.34 o 
   3  10  12       34.38       35.49     12.54 o 
   4  10  12       57.35       25.01     13.47 o 
   5  10  12     1031.09      957.04     59.74 o 
  -7  11  12        2.04        9.04      7.22 o 
  -6  11  12      931.09      890.93     44.27 o 
  -5  11  12     1558.08     1463.28     82.15 o 
  -4  11  12       66.15       38.70     14.77 o 
  -3  11  12       83.14       56.76     19.28 o 
  -2  11  12       79.75       61.27     21.46 o 
  -1  11  12      617.81      582.65     33.88 o 
   0  11  12     4857.75     4632.81     59.49 o 
   1  11  12     4180.46     4183.82     56.73 o 
   2  11  12      973.32      980.83     41.65 o 
   3  11  12      651.43      616.44     37.40 o 
   4  11  12      902.44      866.44     60.78 o 
  -5  12  12     2784.26     2802.70    136.97 o 
  -4  12  12     7726.60     7778.58    206.39 o 
  -3  12  12     1344.24     1257.31     48.82 o 
  -2  12  12     2298.53     2195.87    125.42 o 
  -1  12  12     5680.23     5625.99    190.58 o 
   0  12  12     2439.63     2335.22     68.86 o 
   1  12  12      525.04      576.27     53.80 o 
   2  12  12     1276.33     1323.18     71.98 o 
 -12   1  13     2762.31     2837.31    237.84 o 
 -11   1  13      369.27      395.30     20.77 o 
 -10   1  13      744.48      684.05     44.08 o 
  -9   1  13     8536.40     8451.54    189.95 o 
  -8   1  13    15355.40    15648.35    229.73 o 
  -7   1  13     2423.42     2373.75     55.32 o 
  -6   1  13    11394.62    11419.76    107.66 o 
  -5   1  13       42.62       49.59     11.24 o 
  -4   1  13      744.06      745.33     18.99 o 
  -3   1  13    18788.87    19368.08    207.53 o 
  -2   1  13    18453.06    19241.55    155.41 o 
  -1   1  13      136.26      196.16     23.32 o 
   0   1  13     7462.92     7777.25     89.22 o 
   1   1  13      382.17      379.17     28.34 o 
   2   1  13     1047.69     1103.70     26.93 o 
   3   1  13    10115.34    10701.67    150.18 o 
   4   1  13     5977.07     6042.82     74.90 o 
   5   1  13       38.70       27.18     11.56 o 
   6   1  13     1099.49     1050.84     39.30 o 
   7   1  13      409.14      422.21     28.91 o 
   8   1  13      190.93      160.46     19.17 o 
   9   1  13    10286.87    10613.64    357.63 o 
 -12   2  13       21.73       14.64     11.46 o 
 -11   2  13      349.82      386.00     45.11 o 
 -10   2  13     2130.34     2022.57     69.93 o 
  -9   2  13     2146.63     2176.06     68.87 o 
  -8   2  13     1352.89     1242.94     44.84 o 
  -7   2  13      890.71      841.56     24.43 o 
  -6   2  13     1034.29     1095.18     39.28 o 
  -5   2  13     2091.45     2065.92     53.10 o 
  -4   2  13     1082.11     1113.94     22.21 o 
  -3   2  13     1245.19     1268.84     23.64 o 
  -2   2  13       37.61       42.89      7.56 o 
  -1   2  13      884.34      926.47     24.39 o 
   0   2  13     3131.48     3175.52     50.72 o 
   1   2  13     5788.83     5798.83     60.12 o 
   2   2  13      307.29      338.98     27.72 o 
   3   2  13      396.56      384.31     17.22 o 
   4   2  13       10.18       26.73     10.61 o 
   5   2  13      798.51      805.86     24.69 o 
   6   2  13      234.90      262.23     20.52 o 
   7   2  13      369.52      339.94     43.71 o 
   8   2  13      266.72      272.31     23.93 o 
   9   2  13      710.87      646.46     37.85 o 
 -12   3  13     2778.83     2931.52    189.33 o 
 -11   3  13       96.28      103.67     28.32 o 
 -10   3  13     2495.96     2656.84     75.67 o 
  -9   3  13      998.87      978.06     37.69 o 
  -8   3  13     3369.56     3445.67     87.62 o 
  -7   3  13       34.33       50.06     13.49 o 
  -6   3  13     2591.04     2589.75     53.34 o 
  -5   3  13     2109.51     2063.55     40.24 o 
  -4   3  13     3400.83     3370.76     96.03 o 
  -3   3  13      859.00      821.93     24.13 o 
  -2   3  13     6541.31     6716.68     77.55 o 
  -1   3  13       17.77       17.44      6.45 o 
   0   3  13     4330.41     4559.63     61.55 o 
   1   3  13     2753.27     2825.94     70.20 o 
   2   3  13     4266.19     4254.13     64.29 o 
   3   3  13    18002.21    18980.04    187.02 o 
   4   3  13     5246.76     5356.92     93.68 o 
   5   3  13      799.21      767.97     22.76 o 
   6   3  13     3853.65     3803.90     94.20 o 
   7   3  13      372.46      314.82     27.98 o 
   8   3  13      929.65      994.06     40.13 o 
   9   3  13     6031.52     6002.32    115.45 o 
 -12   4  13     1985.33     1907.51     83.35 o 
 -11   4  13     7801.99     7736.11    185.18 o 
 -10   4  13     3714.87     3733.96     83.88 o 
  -9   4  13      282.23      310.76     32.57 o 
  -8   4  13        5.99       15.54     14.14 o 
  -7   4  13      248.27      254.44     38.73 o 
  -6   4  13     1992.22     1892.80     44.83 o 
  -5   4  13      493.81      471.27     26.20 o 
  -4   4  13      597.28      559.83     23.62 o 
  -3   4  13    21266.05    22262.62    555.98 o 
  -2   4  13     4035.18     3986.11     57.34 o 
  -1   4  13     1526.92     1534.24     34.41 o 
   0   4  13        9.98       11.45      4.33 o 
   1   4  13       19.70       26.30      6.81 o 
   2   4  13     3547.31     3460.15     48.67 o 
   3   4  13      626.63      576.87     20.70 o 
   4   4  13     1872.61     1961.69     39.26 o 
   5   4  13     2070.17     2013.80     49.91 o 
   6   4  13     5943.21     5902.82     92.94 o 
   7   4  13     3315.37     3140.89     97.20 o 
   8   4  13     1457.82     1385.46     68.48 o 
 -11   5  13      170.70      169.16     41.75 o 
 -10   5  13        0.37       17.43      8.54 o 
  -9   5  13     5307.49     5388.72     92.67 o 
  -8   5  13     8512.67     8484.04    264.10 o 
  -7   5  13     2505.33     2610.35     58.23 o 
  -6   5  13    19404.30    20054.09    255.54 o 
  -5   5  13     2356.55     2294.37     50.72 o 
  -4   5  13       11.53        4.12      5.80 o 
  -3   5  13    12407.87    12830.79    113.19 o 
  -2   5  13    12969.25    13244.09    176.15 o 
  -1   5  13       25.82       41.43     12.73 o 
   0   5  13     2736.09     2823.34     76.20 o 
   1   5  13     4593.36     4704.11     92.81 o 
   2   5  13     6114.86     6166.60     97.58 o 
   3   5  13     2339.62     2304.54     53.85 o 
   4   5  13      614.47      582.69     30.94 o 
   5   5  13      786.56      770.61     34.68 o 
   6   5  13       16.59       28.21     11.64 o 
   7   5  13     4640.71     4827.61     67.71 o 
   8   5  13     1749.44     1662.48     57.23 o 
 -11   6  13      532.50      548.57     63.91 o 
 -10   6  13     4281.28     4171.88    100.92 o 
  -9   6  13     8893.58     8655.34    185.25 o 
  -8   6  13     3599.03     3553.87     77.24 o 
  -7   6  13     3278.00     3390.82     95.05 o 
  -6   6  13     5204.45     5271.82    117.18 o 
  -5   6  13     6581.13     6838.97    374.11 o 
  -4   6  13     4580.46     4722.13    174.10 o 
  -3   6  13      936.03      981.44     35.93 o 
  -2   6  13     1443.08     1409.76     89.15 o 
  -1   6  13     2993.73     2925.08     78.95 o 
   0   6  13    21690.01    23350.92    324.09 o 
   1   6  13    13983.56    15202.60    249.56 o 
   2   6  13     7357.89     7486.50    126.02 o 
   3   6  13      197.51      228.04     49.57 o 
   4   6  13      631.41      650.06     37.50 o 
   5   6  13     1453.54     1419.83     46.95 o 
   6   6  13     1009.39     1032.54     79.39 o 
   7   6  13        1.41       11.67     16.42 o 
 -10   7  13     4297.55     4440.78    152.23 o 
  -9   7  13      231.14      196.61     77.46 o 
  -8   7  13      411.73      435.29     39.30 o 
  -7   7  13       43.68       41.09     13.65 o 
  -6   7  13       81.41       78.50     19.71 o 
  -5   7  13    18952.26    20143.40    377.53 o 
  -4   7  13    18855.06    19589.97    299.22 o 
  -3   7  13     1594.70     1505.23     44.95 o 
  -2   7  13      773.32      764.65     54.22 o 
  -1   7  13     1759.68     1857.20     80.92 o 
   0   7  13     4730.10     4634.77    106.75 o 
   1   7  13       37.50       11.19     33.49 o 
   2   7  13       47.58       30.39     14.30 o 
   3   7  13     5381.04     5790.62    207.52 o 
   4   7  13     1257.62     1177.34     53.10 o 
   5   7  13     6318.78     6342.53    165.38 o 
   6   7  13     4650.48     4806.69    153.45 o 
   7   7  13       54.36       22.18     18.92 o 
  -9   8  13      911.64      899.89     66.34 o 
  -8   8  13       57.86       51.97     17.70 o 
  -7   8  13     1561.18     1570.97     34.34 o 
  -6   8  13     3470.43     3593.87     78.82 o 
  -5   8  13     1027.09      978.12     53.77 o 
  -4   8  13     2676.98     2618.93     69.24 o 
  -3   8  13     3554.61     3449.66     98.60 o 
  -2   8  13     2085.21     2163.34     98.88 o 
  -1   8  13       53.59      243.33     22.81 o 
   0   8  13        0.58       17.19     19.47 o 
   1   8  13     1181.11     1256.55     62.47 o 
   2   8  13     1815.13     1831.54     72.66 o 
   3   8  13     2593.78     2464.82     79.23 o 
   4   8  13     1447.35     1490.82     85.41 o 
   5   8  13     3098.85     3095.28    143.39 o 
   6   8  13     6295.89     6553.49    236.35 o 
  -9   9  13     1085.04     1017.88     62.98 o 
  -8   9  13     1242.03     1309.19     37.75 o 
  -7   9  13     2062.23     1938.58     56.03 o 
  -6   9  13     8896.18     8938.28     97.33 o 
  -5   9  13     1182.68     1153.66     56.51 o 
  -4   9  13      104.77       69.11     21.72 o 
  -3   9  13     2443.40     2416.66     65.69 o 
  -2   9  13     1885.89     1866.19     52.14 o 
  -1   9  13       55.80       55.70     15.69 o 
   0   9  13        7.44        6.16     13.74 o 
   1   9  13     5022.53     5295.69    146.54 o 
   2   9  13    10581.70    10992.87    207.20 o 
   3   9  13     1635.40     1593.41     57.65 o 
   4   9  13      106.81       53.83     27.02 o 
   5   9  13       22.47       16.91     10.94 o 
  -7  10  13       32.34       31.57     10.16 o 
  -6  10  13      732.38      704.25     51.07 o 
  -5  10  13     3824.88     3730.75     47.28 o 
  -4  10  13     2543.67     2409.44     60.87 o 
  -3  10  13     1256.61     1215.46     63.13 o 
  -2  10  13      294.49      301.78     24.52 o 
  -1  10  13     3855.55     3690.89    109.45 o 
   0  10  13    15439.43    16252.53    202.64 o 
   1  10  13    11829.73    12612.75    236.00 o 
   2  10  13     4151.14     4209.44     59.03 o 
   3  10  13      206.06      165.89     53.22 o 
   4  10  13       30.09       17.60     12.23 o 
  -6  11  13      618.52      602.38     41.94 o 
  -5  11  13    14904.00    16454.92    331.33 o 
  -4  11  13    20099.57    20689.56    270.78 o 
  -3  11  13     1702.77     1588.74     53.21 o 
  -2  11  13        0.27        3.46     10.92 o 
  -1  11  13      247.14      240.09     37.46 o 
   0  11  13      491.51      490.03     46.48 o 
   1  11  13      419.69      399.90     28.99 o 
   2  11  13       39.81       25.28     15.01 o 
   3  11  13      569.66      632.93     43.77 o 
  -3  12  13     3719.13     3632.17     89.79 o 
  -2  12  13      285.69      306.69     80.13 o 
  -1  12  13      334.95      360.21     25.57 o 
   0  12  13     1001.84      961.95     51.26 o 
 -12   0  14    29956.22    32115.16    882.15 o 
 -11   0  14    12185.00    12154.05    149.00 o 
 -10   0  14      776.48      725.37     59.39 o 
  -9   0  14      776.26      845.85     36.85 o 
  -8   0  14        0.75       31.43     14.74 o 
  -7   0  14     4577.73     4762.86    166.80 o 
  -6   0  14    14316.81    14763.78    205.96 o 
  -5   0  14      451.17      456.40     24.66 o 
  -3   0  14    17388.01    17627.09    339.25 o 
  -1   0  14     6984.34     7112.21    103.13 o 
   0   0  14       17.97       28.75     13.12 o 
   1   0  14     3007.05     3058.31    116.68 o 
   2   0  14      138.01      140.91     28.76 o 
   3   0  14    11766.65    12188.18    171.90 o 
   4   0  14     6292.18     5949.54    188.79 o 
   5   0  14      848.52      842.62     44.72 o 
   6   0  14     7524.62     7751.46    127.42 o 
   7   0  14     3252.66     3325.16    113.76 o 
   8   0  14      308.37      322.52     26.70 o 
 -12   1  14      212.34      181.55     61.07 o 
 -11   1  14       25.35       23.96     11.96 o 
 -10   1  14        7.10       20.66      8.12 o 
  -9   1  14     1161.34     1231.73     47.88 o 
  -8   1  14     5542.22     5439.30    111.24 o 
  -7   1  14    17539.55    17751.96    276.19 o 
  -6   1  14    29000.54    28769.86    317.06 o 
  -5   1  14     4259.34     4607.03     67.04 o 
  -4   1  14      241.66      240.20     18.01 o 
  -3   1  14     4274.02     4275.49     52.21 o 
  -2   1  14     5882.83     5904.23     62.23 o 
  -1   1  14     4718.72     4737.03     53.08 o 
   0   1  14      712.19      726.23     22.16 o 
   1   1  14      979.05      978.78     31.87 o 
   2   1  14     2595.47     2647.91     46.99 o 
   3   1  14     2057.64     2025.34     39.41 o 
   4   1  14     5574.69     5544.89     67.19 o 
   5   1  14    10538.90    10997.20    151.48 o 
   6   1  14     4911.76     5105.95     66.73 o 
   7   1  14     1133.05     1099.86     47.05 o 
   8   1  14       54.19       19.45     13.07 o 
 -12   2  14        5.99       13.06     14.10 o 
 -11   2  14      325.30      285.85     19.26 o 
 -10   2  14     1528.48     1371.80     72.62 o 
  -9   2  14     6678.18     6555.63    140.51 o 
  -8   2  14    11565.10    12099.02    234.47 o 
  -7   2  14      924.00      946.98     36.97 o 
  -6   2  14    15053.36    15289.43    179.08 o 
  -5   2  14     7469.77     7760.65     79.35 o 
  -4   2  14      209.15      223.11     12.05 o 
  -3   2  14     1821.56     1852.96     52.37 o 
  -2   2  14       62.23       66.89     16.71 o 
   1   2  14    11834.87    12292.70    100.26 o 
   2   2  14      864.84      917.39     23.51 o 
   3   2  14     4474.23     4609.23     86.19 o 
   4   2  14     1342.39     1438.89     35.55 o 
   5   2  14      810.03      808.30     31.84 o 
   6   2  14     2861.34     2818.74     64.14 o 
   7   2  14      259.51      247.67     40.33 o 
   8   2  14      359.70      328.60     27.09 o 
 -11   3  14       55.73       55.08     19.72 o 
 -10   3  14     2093.81     2036.84     80.50 o 
  -9   3  14     1194.29     1288.72     98.28 o 
  -8   3  14      401.49      383.45     28.70 o 
  -7   3  14     5941.77     6101.85     79.36 o 
  -6   3  14     5041.09     5161.66    106.18 o 
  -5   3  14     6188.30     6327.87     88.59 o 
  -4   3  14     1578.79     1652.48     57.37 o 
  -3   3  14       55.54       40.21     10.70 o 
  -2   3  14      778.15      776.10     20.06 o 
  -1   3  14     1012.53     1052.79     31.56 o 
   0   3  14     3393.43     3464.01     51.51 o 
   1   3  14      961.28      951.94     29.55 o 
   2   3  14       22.95       25.76      8.42 o 
   3   3  14     9556.89    10156.86    138.74 o 
   4   3  14    13605.79    14076.22    194.11 o 
   5   3  14     9034.23     9270.24    161.90 o 
   6   3  14     9123.92     9482.70    154.75 o 
   7   3  14     1911.53     1892.67    109.50 o 
   8   3  14        1.14        8.70     14.24 o 
 -11   4  14     4588.53     4644.72    160.99 o 
 -10   4  14      278.19      273.06     42.57 o 
  -9   4  14      258.90      267.72     28.32 o 
  -8   4  14     2328.53     2248.75     60.46 o 
  -7   4  14     5169.42     5016.01     85.78 o 
  -6   4  14     7304.81     7656.29     93.44 o 
  -5   4  14       23.12       21.86      9.04 o 
  -4   4  14      305.08      307.24     14.53 o 
  -3   4  14      680.81      657.23     76.36 o 
  -2   4  14    17565.09    18238.98    156.71 o 
  -1   4  14     2526.06     2558.56     50.95 o 
   0   4  14       30.56       39.32     21.19 o 
   1   4  14     4775.98     4776.58     62.41 o 
   2   4  14       11.34       18.95      8.71 o 
   3   4  14     3330.72     3337.93     59.74 o 
   4   4  14     7370.02     7323.53    154.56 o 
   5   4  14     1446.53     1524.72     45.58 o 
   6   4  14     6035.28     6016.21    140.62 o 
   7   4  14      212.72      138.86     40.33 o 
   8   4  14        4.07       14.44      7.74 o 
 -11   5  14      368.16      368.81     26.47 o 
 -10   5  14       26.71       40.92     18.45 o 
  -9   5  14     5553.31     5536.29    122.58 o 
  -8   5  14     5720.11     5898.76     87.29 o 
  -7   5  14    11329.81    11592.46    186.51 o 
  -6   5  14    13572.06    13679.31    218.11 o 
  -5   5  14     2508.97     2492.46     69.78 o 
  -4   5  14      864.51      855.24     47.67 o 
  -3   5  14     9188.98     9103.68    106.19 o 
  -2   5  14    17277.22    17676.43    236.62 o 
  -1   5  14     2641.27     2578.16     53.89 o 
   0   5  14      103.47      137.53     40.71 o 
   1   5  14       45.66       41.70      7.69 o 
   2   5  14     1418.94     1346.11     40.00 o 
   3   5  14      660.92      700.42     26.63 o 
   4   5  14       24.55       27.35     12.49 o 
   5   5  14       32.36       30.56     17.93 o 
   6   5  14       27.31       22.64     14.41 o 
   7   5  14      361.52      299.24     57.41 o 
 -10   6  14     1190.57     1120.94     82.84 o 
  -9   6  14     1478.83     1400.95     90.91 o 
  -8   6  14     5288.94     5336.33    196.86 o 
  -7   6  14      288.65      272.56     27.23 o 
  -6   6  14     4848.23     4915.47    112.48 o 
  -5   6  14     1459.24     1439.10     51.35 o 
  -4   6  14     1642.51     1727.33    122.57 o 
  -3   6  14      856.95      826.77     33.97 o 
  -2   6  14     1106.35     1042.81     68.42 o 
  -1   6  14     4311.99     4477.31    116.68 o 
   0   6  14    10373.53    10553.21    176.18 o 
   1   6  14      176.21      178.03     62.52 o 
   2   6  14     4033.01     4095.27    147.54 o 
   3   6  14      185.21      203.17     51.53 o 
   4   6  14     1098.19      972.56     73.34 o 
   5   6  14     1883.76     1912.29     76.25 o 
   6   6  14      693.90      673.23     84.16 o 
   7   6  14      784.31      754.50     47.82 o 
 -10   7  14     1416.69     1329.14     89.89 o 
  -9   7  14     1954.19     2071.06    122.48 o 
  -8   7  14     1476.10     1502.68     62.39 o 
  -7   7  14        9.39       20.07     11.93 o 
  -6   7  14       31.85       19.07     12.83 o 
  -5   7  14        0.06        4.93     29.67 o 
  -4   7  14      956.12      911.86     41.39 o 
  -3   7  14     1564.51     1556.01     55.44 o 
  -2   7  14        2.12       -3.34     13.29 o 
  -1   7  14     1858.81     1896.00     58.26 o 
   0   7  14     4222.46     4241.75    118.85 o 
   1   7  14     4150.52     4349.98    118.33 o 
   2   7  14      172.26      186.93     37.98 o 
   3   7  14     1309.28     1331.45     79.25 o 
   4   7  14     4740.68     4876.76    132.24 o 
   5   7  14     6208.20     6383.38    267.77 o 
   6   7  14     4599.45     4462.94    154.58 o 
  -9   8  14        2.17       17.38      7.80 o 
  -8   8  14      624.17      620.53    107.81 o 
  -7   8  14     1191.74     1157.99     41.91 o 
  -6   8  14      198.37      197.87     28.08 o 
  -5   8  14     8248.97     8206.01    142.38 o 
  -4   8  14     7862.72     7949.61    162.25 o 
  -3   8  14        6.15        8.19     41.14 o 
  -2   8  14     3171.14     3019.41    160.52 o 
  -1   8  14       58.46       29.41     17.59 o 
   0   8  14       15.53       -9.15     28.56 o 
   1   8  14     3034.84     3096.05    108.39 o 
   2   8  14     3053.41     3067.04     87.21 o 
   3   8  14     1171.63     1138.75     51.56 o 
   4   8  14     2471.64     2549.27    105.08 o 
   5   8  14      526.51      548.27     60.68 o 
  -8   9  14      833.62      783.52     37.37 o 
  -7   9  14     1840.57     1823.73     49.28 o 
  -6   9  14     1777.24     1692.15     60.75 o 
  -5   9  14     1934.67     1846.05     75.24 o 
  -4   9  14     1465.37     1318.29     59.11 o 
  -3   9  14     5204.06     5173.14     95.94 o 
  -2   9  14     2933.17     2808.35     79.82 o 
  -1   9  14       87.08       73.82     19.96 o 
   0   9  14     1465.53     1463.03     71.17 o 
   1   9  14       39.03       46.22     17.24 o 
   2   9  14     2194.18     2152.00     72.85 o 
   3   9  14     2772.67     2876.31    187.24 o 
   4   9  14      547.13      553.41     46.34 o 
   5   9  14      675.32      645.37     72.34 o 
  -7  10  14      299.59      301.27     23.53 o 
  -6  10  14      259.51      194.17     23.84 o 
  -5  10  14      231.67      186.66     20.69 o 
  -4  10  14     2919.91     2993.27     70.90 o 
  -3  10  14      393.10      339.82     39.22 o 
  -2  10  14     2214.57     2188.48     76.16 o 
  -1  10  14      163.40      114.76     38.93 o 
   0  10  14        4.79       17.42     14.38 o 
   1  10  14     2330.32     2281.62     82.63 o 
   2  10  14     7046.94     7096.89    106.02 o 
   3  10  14      788.58      794.62     53.04 o 
  -5  11  14     1679.47     1596.43     70.60 o 
  -4  11  14        3.28       13.94     16.70 o 
  -3  11  14      399.83      350.95     48.72 o 
  -2  11  14        3.34       18.87     13.26 o 
  -1  11  14        0.18        7.45      8.32 o 
   0  11  14      892.86      934.53     54.66 o 
   1  11  14      690.38      653.51     51.32 o 
 -11   1  15     2216.10     2081.01     86.53 o 
 -10   1  15       80.18       66.53     28.31 o 
  -9   1  15      828.26      769.93     27.30 o 
  -8   1  15      710.02      739.81     35.89 o 
  -7   1  15     2854.01     2832.73    100.55 o 
  -6   1  15    13400.74    13680.73    176.91 o 
  -5   1  15     2185.24     2316.29     40.72 o 
  -4   1  15       55.81       47.04     11.96 o 
  -3   1  15     4225.71     4251.72     84.80 o 
  -2   1  15     9616.90     9773.71     79.54 o 
  -1   1  15     5611.69     5777.85     49.84 o 
   0   1  15    22267.19    23421.89    187.03 o 
   1   1  15     2648.37     2672.92     40.51 o 
   2   1  15      880.93      839.17     26.86 o 
   3   1  15      180.66      209.95     14.37 o 
   4   1  15      359.09      340.48     17.46 o 
   5   1  15     3111.76     3076.69     47.15 o 
   6   1  15     9920.87    10073.02    142.66 o 
   7   1  15      282.90      191.74     43.52 o 
   8   1  15       34.98       30.23     16.15 o 
 -11   2  15      510.04      512.47     36.69 o 
 -10   2  15     5238.96     5347.22     89.71 o 
  -9   2  15     8647.21     8114.30    154.12 o 
  -8   2  15     1866.64     1907.80     58.72 o 
  -7   2  15      458.82      469.52     26.97 o 
  -6   2  15        1.50       10.59     13.78 o 
  -5   2  15      506.51      385.23     28.06 o 
  -4   2  15      562.41      564.50     17.24 o 
  -3   2  15       41.33       39.29      8.99 o 
  -2   2  15      772.39      788.98     27.29 o 
  -1   2  15      708.32      731.64     25.95 o 
   0   2  15      910.64      951.44     32.91 o 
   1   2  15       77.58       85.65     18.07 o 
   2   2  15       98.37       93.16     17.42 o 
   3   2  15     2139.40     2090.52     54.44 o 
   4   2  15       25.35       13.83      9.52 o 
   5   2  15       36.05       34.18     10.25 o 
   6   2  15       46.84       32.08     17.93 o 
   7   2  15       57.76       50.72     14.83 o 
   8   2  15     1153.69     1145.30     43.15 o 
 -11   3  15      661.06      679.21     41.89 o 
 -10   3  15     1857.43     1797.65     81.57 o 
  -9   3  15     1884.16     1760.47     81.15 o 
  -8   3  15       49.17       54.23     17.90 o 
  -7   3  15     4202.05     4101.52     71.31 o 
  -6   3  15    13227.18    13807.22    158.81 o 
  -5   3  15      453.35      418.97     25.09 o 
  -4   3  15     4998.18     5061.69     74.29 o 
  -3   3  15       45.88       49.69     13.98 o 
  -2   3  15       93.00      107.10     14.77 o 
  -1   3  15     4877.58     4981.34     67.29 o 
   0   3  15    25918.66    27653.03    262.40 o 
   1   3  15     1642.05     1783.02     50.91 o 
   2   3  15      132.22      153.32     27.83 o 
   3   3  15     6040.14     6212.52     87.82 o 
   4   3  15     5880.42     5817.15    105.77 o 
   5   3  15      587.11      527.83     20.65 o 
   6   3  15     3723.96     3859.26    128.52 o 
   7   3  15     1357.60     1303.61     52.68 o 
 -11   4  15        7.98       15.08     14.00 o 
 -10   4  15       55.52       55.73     19.63 o 
  -9   4  15      328.20      335.46     40.77 o 
  -8   4  15       39.63       30.56     14.33 o 
  -7   4  15      139.39      113.20     22.98 o 
  -6   4  15      304.18      325.18     47.92 o 
  -5   4  15     3340.96     3237.17     66.32 o 
  -4   4  15     8687.70     8724.23    126.13 o 
  -3   4  15    15804.39    16373.90    210.84 o 
  -2   4  15    17741.88    17968.52    484.39 o 
  -1   4  15     7401.27     7505.83    144.12 o 
   0   4  15     1159.90     1186.10     46.97 o 
   1   4  15     2976.67     3016.84     55.44 o 
   2   4  15     6219.50     6401.19     90.46 o 
   3   4  15     5183.41     5320.44     79.43 o 
   4   4  15     3736.40     3899.37     72.54 o 
   5   4  15     1306.51     1200.27     53.40 o 
   6   4  15      272.02      211.83     18.69 o 
   7   4  15      318.56      316.57     20.76 o 
 -10   5  15      335.95      307.59     24.49 o 
  -9   5  15     3214.68     3039.77     75.62 o 
  -8   5  15     9879.31    10035.95    167.82 o 
  -7   5  15      247.40      234.42     21.14 o 
  -6   5  15     6195.23     6091.13    103.21 o 
  -5   5  15     1113.24     1088.40     23.27 o 
  -4   5  15       16.03       26.05     16.88 o 
  -3   5  15     5785.12     5968.43    109.07 o 
  -2   5  15     3646.28     3607.41     71.13 o 
  -1   5  15     2281.00     2259.27     65.32 o 
   0   5  15     2200.87     2159.52    133.28 o 
   1   5  15      976.33     1024.30     66.96 o 
   2   5  15    12373.77    12324.72    244.46 o 
   3   5  15     1130.99     1116.66     45.00 o 
   4   5  15      943.81      998.42     46.47 o 
   5   5  15     5195.38     5311.47     90.59 o 
   6   5  15     3577.42     3849.57     97.33 o 
   7   5  15      386.54      327.13     30.21 o 
 -10   6  15     4727.56     4255.79    140.60 o 
  -9   6  15    13288.92    13171.29    296.69 o 
  -8   6  15     9019.62     9287.26    380.30 o 
  -7   6  15     3270.84     3387.25     91.59 o 
  -6   6  15     1565.80     1525.14     54.11 o 
  -5   6  15      136.68      139.08     35.12 o 
  -4   6  15       26.02       12.89      8.36 o 
  -3   6  15        4.39        7.78     10.92 o 
  -2   6  15      270.53      260.91     36.47 o 
  -1   6  15     1895.96     1874.48     62.66 o 
   0   6  15      590.65      594.19     31.35 o 
   1   6  15      397.16      419.63     33.54 o 
   2   6  15        1.49      -12.33     22.72 o 
   3   6  15      786.67      772.53     30.04 o 
   4   6  15     2269.76     2147.31     88.71 o 
   5   6  15      365.84      378.99     55.12 o 
   6   6  15      152.37       84.20     36.49 o 
  -9   7  15     3039.93     3100.83    147.95 o 
  -8   7  15      291.35      317.05     27.33 o 
  -7   7  15     2192.71     2124.67     64.70 o 
  -6   7  15     3008.61     3000.60     89.44 o 
  -5   7  15     3572.51     3728.15    102.37 o 
  -4   7  15    13650.21    14448.69    286.19 o 
  -3   7  15       41.89       34.49     19.11 o 
  -2   7  15      488.71      445.13     30.49 o 
  -1   7  15     1762.48     1589.82     57.97 o 
   0   7  15     5519.81     5675.82    126.56 o 
   1   7  15       73.16       71.50     15.60 o 
   2   7  15      198.26      138.08     45.73 o 
   3   7  15     4314.00     4412.79     92.90 o 
   4   7  15    10335.20    10671.18    131.90 o 
   5   7  15       40.57       46.87     22.23 o 
  -8   8  15       32.21       12.39     17.50 o 
  -7   8  15        0.43       11.12     13.05 o 
  -6   8  15      148.72      130.73     33.82 o 
  -5   8  15      411.45      359.94     41.17 o 
  -4   8  15     7855.81     7817.63    157.86 o 
  -3   8  15    24688.72    24946.65    376.56 o 
  -2   8  15    13558.17    13699.38    210.45 o 
  -1   8  15     4012.30     4161.90    151.48 o 
   0   8  15       54.18       43.35     24.41 o 
   1   8  15      397.38      407.07     33.47 o 
   2   8  15     6985.82     7179.67    135.55 o 
   3   8  15     6750.38     7206.09    191.14 o 
   4   8  15     2583.74     2539.62     76.76 o 
   5   8  15       76.28       72.28     32.54 o 
  -7   9  15     4898.74     4704.72    141.97 o 
  -6   9  15        1.68       16.21     14.24 o 
  -5   9  15      457.49      384.14     27.23 o 
  -4   9  15       79.91       59.83     14.36 o 
  -3   9  15     4480.16     4345.47    144.85 o 
  -2   9  15     5865.94     6025.24     87.11 o 
  -1   9  15      616.85      611.52     28.99 o 
   0   9  15      853.61      893.13     82.54 o 
   1   9  15     2918.51     3024.68     96.49 o 
   2   9  15    10998.22    11290.82    332.51 o 
   3   9  15     3603.37     3455.91    187.53 o 
   4   9  15      577.76      576.05     37.91 o 
  -6  10  15       13.35       10.88      9.89 o 
  -5  10  15       84.28       61.87     17.61 o 
  -4  10  15      462.40      461.67     31.10 o 
  -3  10  15      300.10      240.85     54.01 o 
  -2  10  15     1974.38     1970.83     81.48 o 
  -1  10  15     1084.77     1026.63     55.19 o 
   0  10  15       10.65       13.75     13.61 o 
   1  10  15     1267.14     1351.31     66.03 o 
   2  10  15      296.96      257.61     34.89 o 
  -3  11  15     1305.18     1294.11     53.21 o 
  -2  11  15      810.11      774.30     42.33 o 
  -1  11  15      375.88      338.06     25.76 o 
 -11   0  16    17955.97    18155.51    209.22 o 
 -10   0  16     1126.60     1040.10     74.92 o 
  -9   0  16      171.45      129.29     48.86 o 
  -8   0  16       45.16       52.29     34.91 o 
  -7   0  16     9171.64     8919.39    268.46 o 
  -6   0  16     9219.36     9759.47    427.61 o 
  -5   0  16      272.46      277.38     30.39 o 
  -4   0  16    16810.38    16664.63    273.10 o 
  -2   0  16     3090.39     3237.50     70.22 o 
  -1   0  16      248.16      234.26     24.04 o 
   0   0  16      601.18      625.14     34.63 o 
   1   0  16    11279.29    11578.09    174.77 o 
   2   0  16     5086.70     5221.86    134.86 o 
   3   0  16     1489.09     1535.76     41.20 o 
   4   0  16     1117.50     1134.12     71.97 o 
   5   0  16     4909.65     5118.70    115.25 o 
   6   0  16     9018.57     8866.12    108.35 o 
   7   0  16     4773.93     5169.10    245.19 o 
 -11   1  16       18.57       45.50     24.48 o 
 -10   1  16      262.09      260.99     44.67 o 
  -9   1  16      253.88      199.01     37.66 o 
  -8   1  16      383.53      386.38     24.76 o 
  -7   1  16     1437.69     1337.66     64.62 o 
  -6   1  16     3815.93     3863.95     73.81 o 
  -5   1  16     9587.35     9829.58    106.27 o 
  -4   1  16     6448.22     6423.03     74.49 o 
  -3   1  16      168.82      121.16     23.03 o 
  -2   1  16      873.31      881.73     23.85 o 
  -1   1  16      163.66      157.89     17.48 o 
   0   1  16      853.68      895.74     29.13 o 
   1   1  16     5683.73     5802.04     83.40 o 
   2   1  16     2123.09     2153.04     41.77 o 
   3   1  16     2285.27     2286.23     49.18 o 
   4   1  16        4.84       40.52     14.77 o 
   5   1  16     7260.88     7422.96    110.94 o 
   6   1  16     6779.05     6943.83    107.34 o 
   7   1  16     3512.55     3476.08    110.91 o 
 -11   2  16     2393.18     2485.41    104.17 o 
 -10   2  16    16902.40    17073.88    456.47 o 
  -9   2  16     3938.01     3558.47    120.13 o 
  -8   2  16      116.63      102.03     30.76 o 
  -7   2  16     1776.67     1658.88     63.29 o 
  -6   2  16    10158.69    10295.73    171.40 o 
  -5   2  16     4305.99     4559.75     84.42 o 
  -4   2  16       57.02       60.50     16.12 o 
  -3   2  16        7.37       17.28      9.12 o 
  -2   2  16      219.98      192.23     32.90 o 
  -1   2  16    14851.94    15645.90    173.84 o 
   0   2  16    43973.09    45551.35    336.98 o 
   1   2  16     7801.07     8141.29    144.75 o 
   2   2  16      121.47      101.81     14.98 o 
   3   2  16      676.76      680.07     24.76 o 
   4   2  16        2.77        8.56      6.36 o 
   5   2  16     1883.61     1900.99     52.45 o 
   6   2  16     4283.60     4140.20     47.38 o 
   7   2  16      943.21      891.78     44.37 o 
 -11   3  16      655.16      622.95     41.11 o 
 -10   3  16     5073.28     4915.18     76.14 o 
  -9   3  16     6830.37     6513.29    101.13 o 
  -8   3  16     1468.08     1375.78     38.92 o 
  -7   3  16     2678.11     2545.85     72.38 o 
  -6   3  16     8670.86     8656.84    147.16 o 
  -5   3  16    18535.46    18701.84    294.46 o 
  -4   3  16    13603.42    14196.75    258.35 o 
  -3   3  16     4139.01     4290.61     79.66 o 
  -2   3  16     1043.99     1071.31     29.85 o 
  -1   3  16      645.84      616.25     21.21 o 
   0   3  16      147.73      171.71     31.67 o 
   1   3  16     1119.88     1034.89     37.04 o 
   2   3  16      335.54      299.73     17.23 o 
   3   3  16      449.32      465.02     18.60 o 
   4   3  16     1766.24     1603.90     36.59 o 
   5   3  16     1560.90     1516.54     52.15 o 
   6   3  16     2876.43     2712.44     82.90 o 
   7   3  16     1149.06     1032.85     46.99 o 
 -10   4  16       51.94       53.85     15.63 o 
  -9   4  16      128.79      130.32     32.83 o 
  -8   4  16      734.31      788.81     37.76 o 
  -7   4  16      967.89      989.65     35.33 o 
  -6   4  16     5530.31     5533.17     94.24 o 
  -5   4  16      366.42      303.80     20.28 o 
  -4   4  16     8383.64     8733.50    137.94 o 
  -3   4  16     4193.67     3985.19     86.85 o 
  -2   4  16     1729.38     1632.97     67.54 o 
  -1   4  16       46.14       36.96     11.62 o 
   0   4  16        2.71       13.13      5.14 o 
   1   4  16     3068.63     3027.82     57.21 o 
   2   4  16     6339.63     6186.72     98.92 o 
   3   4  16      107.53      107.69     25.72 o 
   4   4  16     1379.38     1310.56     62.87 o 
   5   4  16     3135.12     3446.47     76.66 o 
   6   4  16    11446.96    11833.27    398.27 o 
 -10   5  16      237.64       95.59     53.40 o 
  -9   5  16      369.39      358.86     48.63 o 
  -8   5  16      566.71      541.62     33.57 o 
  -7   5  16      690.16      725.56     46.12 o 
  -6   5  16      797.56      814.99     35.03 o 
  -5   5  16     1681.28     1681.91     53.42 o 
  -4   5  16      291.12      283.24     52.37 o 
  -3   5  16     1317.00     1321.47     75.31 o 
  -2   5  16      252.73      277.94     25.58 o 
  -1   5  16       92.40      124.55     21.79 o 
   0   5  16     2803.47     2668.99     83.95 o 
   1   5  16     5246.74     5264.65    142.56 o 
   2   5  16    10827.73    11520.78    232.27 o 
   3   5  16     6177.68     6045.49    157.57 o 
   4   5  16      159.52      140.59     34.79 o 
   5   5  16     1886.86     1814.80     86.70 o 
   6   5  16     2418.50     2368.17    114.27 o 
  -9   6  16     1917.63     2094.10     92.16 o 
  -8   6  16     1635.26     1616.94     71.70 o 
  -7   6  16        7.46       16.31     14.51 o 
  -6   6  16     3275.72     3344.45    103.54 o 
  -5   6  16      202.44      377.37    102.27 o 
  -4   6  16      180.46      175.98     43.00 o 
  -3   6  16      221.56      209.39     34.78 o 
  -2   6  16     1028.62     1157.37     54.09 o 
  -1   6  16     1478.60     1424.73     53.91 o 
   0   6  16    14103.70    14887.08    288.47 o 
   1   6  16     1138.24     1102.22     47.47 o 
   2   6  16     1503.18     1416.39     83.11 o 
   3   6  16       14.36       10.71     14.27 o 
   4   6  16      264.59      276.51     70.41 o 
   5   6  16      672.72      637.46     45.89 o 
  -9   7  16     4185.59     3873.89    167.96 o 
  -8   7  16      655.63      551.87     52.86 o 
  -7   7  16      102.91       81.63     19.14 o 
  -6   7  16     2906.69     2913.06    103.77 o 
  -5   7  16     6506.07     6453.98    197.00 o 
  -4   7  16     4646.71     4660.64     75.14 o 
  -3   7  16     4450.28     4641.49    145.01 o 
  -2   7  16      535.42      523.43     47.13 o 
  -1   7  16      302.46      231.44     67.03 o 
   0   7  16        9.75       46.78     27.01 o 
   1   7  16       22.55       11.27     15.64 o 
   2   7  16        0.87       16.49     12.47 o 
   3   7  16      907.56      894.22     56.58 o 
   4   7  16      694.50      730.90     57.25 o 
   5   7  16      490.57      368.41     59.59 o 
  -8   8  16     1846.82     1860.57    123.43 o 
  -7   8  16       44.15       35.80     13.68 o 
  -6   8  16     2059.60     2001.85     65.18 o 
  -5   8  16      903.53      929.02     51.47 o 
  -4   8  16     4539.53     4453.01    214.13 o 
  -3   8  16      475.42      472.33     25.81 o 
  -2   8  16     3629.02     3761.57     83.31 o 
  -1   8  16      143.12      106.63     32.40 o 
   0   8  16       14.03       30.61     12.15 o 
   1   8  16       76.38       55.90     33.47 o 
   2   8  16     3881.60     3820.75    166.13 o 
   3   8  16      477.11      506.87     66.84 o 
   4   8  16     4585.45     4511.24    369.92 o 
  -6   9  16      180.19      141.61     32.87 o 
  -5   9  16       28.23       22.42     11.83 o 
  -4   9  16     1202.26     1172.69     52.02 o 
  -3   9  16     4739.25     4641.28    101.66 o 
  -2   9  16      132.91      126.78     44.88 o 
  -1   9  16       90.71       66.58     25.63 o 
   0   9  16       14.20       16.68     13.51 o 
   1   9  16      471.98      420.53     39.35 o 
   2   9  16     3891.68     3765.91    174.59 o 
  -4  10  16     1721.22     1604.57     60.00 o 
  -3  10  16     1206.24     1157.57     43.71 o 
  -2  10  16     3556.58     3782.80    155.22 o 
  -1  10  16     1464.57     1442.94     76.37 o 
   0  10  16       96.21       52.51     15.26 o 
 -10   1  17     7900.21     7505.41    261.38 o 
  -9   1  17     1592.68     1522.87     64.90 o 
  -8   1  17      309.02      212.93     18.88 o 
  -7   1  17        1.22        8.14      6.94 o 
  -6   1  17     2766.74     2618.13     67.27 o 
  -5   1  17      178.25       90.32     29.24 o 
  -4   1  17     9008.75     9044.72    127.26 o 
  -3   1  17     4333.96     4253.92     70.84 o 
  -2   1  17      423.58      445.38     19.48 o 
  -1   1  17     1526.62     1595.67     32.06 o 
   0   1  17     8847.72     9162.39    130.07 o 
   1   1  17      433.42      394.43     30.71 o 
   2   1  17    10236.43    10470.05    148.38 o 
   3   1  17     2231.18     2175.68     45.92 o 
   4   1  17       60.74       55.26     16.93 o 
   5   1  17     2480.26     2493.68     73.97 o 
   6   1  17     5801.85     5763.87    163.95 o 
 -10   2  17       10.19       15.26     13.17 o 
  -9   2  17     1254.74     1293.27     71.79 o 
  -8   2  17       72.73       68.58     24.41 o 
  -7   2  17      531.89      519.58     47.38 o 
  -6   2  17       54.37       69.27     16.35 o 
  -5   2  17      449.27      398.69     22.76 o 
  -4   2  17      325.12      366.43     19.68 o 
  -3   2  17      331.17      326.08     35.60 o 
  -2   2  17     1996.89     1993.74     37.06 o 
  -1   2  17     1752.44     1743.82     36.20 o 
   0   2  17     4833.56     4761.14     81.61 o 
   1   2  17     2515.71     2469.35     51.30 o 
   2   2  17     1649.39     1722.29     46.65 o 
   3   2  17      242.20      253.44     23.09 o 
   4   2  17       22.92       25.05      7.40 o 
   5   2  17      559.34      497.51     30.71 o 
   6   2  17      204.74      139.97     44.04 o 
 -10   3  17     4941.34     5021.00    173.70 o 
  -9   3  17     5224.72     5334.12     93.16 o 
  -8   3  17     1450.65     1471.13     48.55 o 
  -7   3  17     2710.82     2556.16     57.59 o 
  -6   3  17    10940.59    11208.98    177.99 o 
  -5   3  17     2166.28     2012.36     50.48 o 
  -4   3  17     5582.74     5599.41    126.38 o 
  -3   3  17     3139.10     3211.37     58.77 o 
  -2   3  17      926.09      948.42     28.23 o 
  -1   3  17     2011.74     1939.82     57.00 o 
   0   3  17     1921.24     1965.13     48.80 o 
   1   3  17       98.27       76.84     13.68 o 
   2   3  17     3612.52     3527.91     64.69 o 
   3   3  17        1.81       11.23      4.48 o 
   4   3  17     1506.56     1506.09     49.91 o 
   5   3  17      199.71      256.87     39.38 o 
   6   3  17      781.75      806.85     42.73 o 
 -10   4  17      692.57      669.19     38.01 o 
  -9   4  17        7.43        8.27     13.05 o 
  -8   4  17      663.30      666.56     30.72 o 
  -7   4  17     2157.54     2093.98     50.16 o 
  -6   4  17     3365.77     3326.90     78.25 o 
  -5   4  17     1442.82     1431.30     68.03 o 
  -4   4  17     1996.53     1884.54     52.48 o 
  -3   4  17     4712.45     4625.55    115.79 o 
  -2   4  17     2342.79     2520.38    139.85 o 
  -1   4  17     1249.27     1242.90     44.74 o 
   0   4  17      112.41      119.00     22.12 o 
   1   4  17     1243.64     1154.41     50.44 o 
   2   4  17      563.43      530.64     23.19 o 
   3   4  17      776.93      848.92     51.12 o 
   4   4  17        0.03       21.29     17.26 o 
   5   4  17     1974.26     1966.50     63.97 o 
  -9   5  17       31.30       36.44     23.64 o 
  -8   5  17     6188.02     6137.23     82.52 o 
  -7   5  17     3851.28     3918.96    139.03 o 
  -6   5  17       86.48       53.52     20.05 o 
  -5   5  17      300.35      267.67     38.79 o 
  -4   5  17     5989.41     6105.20    179.48 o 
  -3   5  17      334.65      320.35     28.52 o 
  -2   5  17      826.16      821.65     76.33 o 
  -1   5  17      855.67      955.06     35.52 o 
   0   5  17     1653.26     1641.89     61.93 o 
   1   5  17       27.61       26.22     10.70 o 
   2   5  17     7262.94     7307.78    153.95 o 
   3   5  17     2294.29     2245.85    172.24 o 
   4   5  17      757.11      768.92     44.84 o 
   5   5  17     6457.63     6328.36    161.00 o 
  -9   6  17     1870.71     1851.51    115.20 o 
  -8   6  17     1013.32      964.45     59.10 o 
  -7   6  17       67.22       53.32     16.93 o 
  -6   6  17     1385.21     1317.64     62.37 o 
  -5   6  17     1766.43     1547.62     48.80 o 
  -4   6  17      461.95      494.48     33.00 o 
  -3   6  17      548.01      516.80     31.01 o 
  -2   6  17    10114.78    10690.66    164.88 o 
  -1   6  17    14874.71    14990.91    237.96 o 
   0   6  17     9221.58     9396.83    192.27 o 
   1   6  17     4046.45     4011.65    221.43 o 
   2   6  17     1744.41     1614.39     83.36 o 
   3   6  17       78.85      111.46     53.71 o 
   4   6  17       13.38       12.67     14.71 o 
  -8   7  17      447.90      439.35     23.03 o 
  -7   7  17     4914.95     5124.90    170.90 o 
  -6   7  17    13157.40    13661.85    171.25 o 
  -5   7  17     1315.75     1239.92     64.57 o 
  -4   7  17     3081.24     3217.83    247.88 o 
  -3   7  17      641.55      630.48     35.59 o 
  -2   7  17      428.90      347.59     33.85 o 
  -1   7  17      139.28      149.98     33.71 o 
   0   7  17      986.47      949.56     64.39 o 
   1   7  17       11.50        4.39     20.59 o 
   2   7  17      135.92      117.93     38.66 o 
   3   7  17     2136.88     2151.87     66.96 o 
   4   7  17    10613.45    10959.44    287.70 o 
  -7   8  17     4812.10     4584.60    194.47 o 
  -6   8  17     1818.68     1703.24     43.57 o 
  -5   8  17      656.23      741.66     44.99 o 
  -4   8  17     1876.25     1844.14     72.05 o 
  -3   8  17     4582.48     4520.35    116.73 o 
  -2   8  17     8146.78     8878.93    169.90 o 
  -1   8  17      881.53      770.42     62.86 o 
   0   8  17     1190.38     1287.64     62.49 o 
   1   8  17      107.96       80.18     44.67 o 
   2   8  17     1732.61     1662.49     67.29 o 
  -5   9  17      541.37      542.76     46.51 o 
  -4   9  17      344.82      334.01     21.89 o 
  -3   9  17     2478.03     2576.53     71.73 o 
  -2   9  17     3763.67     3735.65    130.04 o 
  -1   9  17      744.75      765.58     52.71 o 
   0   9  17      869.86      856.29     49.97 o 
   1   9  17        9.14       13.95     13.77 o 
 -10   0  18       31.34        8.11     20.40 o 
  -9   0  18      365.04      312.08     92.21 o 
  -8   0  18     5382.43     5794.79    134.67 o 
  -7   0  18      767.82      700.47     61.01 o 
  -6   0  18      287.43      271.83     18.00 o 
  -5   0  18     3162.26     3186.94     91.70 o 
  -4   0  18    23365.60    25424.33    487.44 o 
  -3   0  18    32922.66    34187.16    202.57 o 
  -2   0  18     2940.00     3069.89     91.43 o 
  -1   0  18      777.12      742.24     74.10 o 
   0   0  18      690.40      738.78     36.66 o 
   1   0  18     1634.51     1528.54     72.92 o 
   2   0  18    25992.43    27278.78    371.47 o 
   3   0  18     9632.12     9730.26    153.82 o 
   4   0  18     1894.68     1833.10    178.87 o 
   5   0  18       57.37       23.26     14.60 o 
 -10   1  18      812.58      722.57     46.24 o 
  -9   1  18     5399.01     5607.11     87.64 o 
  -8   1  18     6922.26     6764.97    100.94 o 
  -7   1  18     4958.14     4595.81     81.73 o 
  -6   1  18      688.95      730.07     22.24 o 
  -5   1  18     4036.26     3891.66    109.84 o 
  -4   1  18     6195.58     6264.85     97.58 o 
  -3   1  18     5444.72     5234.01     85.77 o 
  -2   1  18      347.41      391.42     25.09 o 
  -1   1  18      451.15      449.64     34.59 o 
   0   1  18      374.62      330.26     21.17 o 
   1   1  18     1413.92     1418.54     37.58 o 
   2   1  18     6100.44     6090.56     76.18 o 
   3   1  18     4595.44     4628.94     53.79 o 
   4   1  18      902.56      848.05     43.52 o 
   5   1  18       11.19       16.27      9.35 o 
 -10   2  18    22734.20    22090.13    455.81 o 
  -9   2  18    13805.77    14025.53    179.69 o 
  -8   2  18      123.11       86.58     24.17 o 
  -7   2  18      169.44      207.04     28.38 o 
  -6   2  18      976.94      931.74     25.36 o 
  -5   2  18      156.01      131.51     21.02 o 
  -4   2  18     1538.30     1475.67     36.57 o 
  -3   2  18      420.11      422.60     19.47 o 
  -2   2  18     9395.20     9636.67    139.18 o 
  -1   2  18      489.06      482.49     22.06 o 
   0   2  18     3415.30     3309.26     54.97 o 
   1   2  18      242.97      240.44     36.93 o 
   2   2  18     1397.53     1396.47     55.58 o 
   3   2  18      874.86      901.84     35.64 o 
   4   2  18      393.07      323.68     25.67 o 
   5   2  18      207.85      173.30     40.07 o 
  -9   3  18     3129.14     2969.98     74.33 o 
  -8   3  18      971.58      905.39     65.11 o 
  -7   3  18      384.00      404.27     20.83 o 
  -6   3  18     3446.51     3332.73     73.42 o 
  -5   3  18     4886.16     4921.03     68.88 o 
  -4   3  18     4398.28     4365.29    150.77 o 
  -3   3  18     4703.13     4679.52     71.24 o 
  -2   3  18      112.12       91.12     18.76 o 
  -1   3  18     1992.77     1985.88     46.33 o 
   0   3  18     1977.79     1942.50     50.57 o 
   1   3  18      291.78      257.44     15.76 o 
   2   3  18     1556.52     1588.92     66.93 o 
   3   3  18     4103.99     4182.67     61.07 o 
   4   3  18     3661.39     3769.82     72.01 o 
   5   3  18     3603.22     3604.61     83.78 o 
  -9   4  18       38.07       46.59     33.24 o 
  -8   4  18     1740.22     1709.41     71.39 o 
  -7   4  18       22.08       15.75      8.05 o 
  -6   4  18     3193.15     3159.58    204.42 o 
  -5   4  18      200.50      178.04     28.93 o 
  -4   4  18    18118.55    18988.33    288.27 o 
  -3   4  18    16335.53    16835.56    414.65 o 
  -2   4  18     1302.92     1374.11     61.49 o 
  -1   4  18      282.75      347.44     33.71 o 
   0   4  18      448.15      414.53     26.76 o 
   1   4  18     5224.78     5295.98     95.05 o 
   2   4  18    13736.90    14644.08    312.27 o 
   3   4  18     3088.18     2934.35    103.85 o 
   4   4  18      117.18       77.56     30.31 o 
  -8   5  18     6093.37     6179.30    205.07 o 
  -7   5  18     3279.73     3060.44    109.11 o 
  -6   5  18     1241.89     1157.54     60.40 o 
  -5   5  18      983.37      942.31     50.69 o 
  -4   5  18     2471.59     2395.30     73.76 o 
  -3   5  18     2240.40     2351.38     91.30 o 
  -2   5  18     3219.37     3209.22     89.33 o 
  -1   5  18     2501.10     2408.13     69.77 o 
   0   5  18     2079.15     2054.91     64.54 o 
   1   5  18     1709.08     1657.84     64.63 o 
   2   5  18     3862.73     4058.57     87.66 o 
   3   5  18     1796.56     1702.99     80.43 o 
   4   5  18       10.74       25.89     18.52 o 
  -8   6  18      688.91      647.93     42.80 o 
  -7   6  18     1079.19     1138.85     37.83 o 
  -6   6  18     2650.72     2858.48    103.47 o 
  -5   6  18       82.33       14.33     22.41 o 
  -4   6  18      927.18      905.69     71.60 o 
  -3   6  18       33.12       42.97     18.59 o 
  -2   6  18     2918.30     3055.59    106.62 o 
  -1   6  18     1456.07     1447.88     81.31 o 
   0   6  18     5271.05     5580.18     99.35 o 
   1   6  18     1706.27     1694.72     75.76 o 
   2   6  18       24.19       33.16     21.86 o 
   3   6  18        5.27       20.42     15.06 o 
  -7   7  18      967.18     1062.29     55.80 o 
  -6   7  18     3194.90     2997.08     61.25 o 
  -5   7  18     4470.31     4456.05     86.50 o 
  -4   7  18     1708.11     1640.42     68.15 o 
  -3   7  18     1262.86     1228.89     76.65 o 
  -2   7  18     1094.56      990.44     55.75 o 
  -1   7  18     5098.72     4925.02     82.42 o 
   0   7  18     2086.13     2112.55     84.56 o 
   1   7  18     1113.17     1115.47     42.02 o 
   2   7  18      692.17      665.92     51.94 o 
  -5   8  18     1409.68     1450.04     66.85 o 
  -4   8  18      612.99      590.65     50.09 o 
  -3   8  18      160.27      155.09     46.63 o 
  -2   8  18     1342.84     1326.47     61.98 o 
  -1   8  18       19.03       30.65     15.08 o 
   0   8  18     2526.65     2547.20     78.30 o 
   1   8  18        0.38        3.97     13.26 o 
  -9   1  19     1619.46     1573.16     70.39 o 
  -8   1  19     1343.48     1304.28     61.96 o 
  -7   1  19     4573.75     4498.75     97.64 o 
  -6   1  19      664.41      626.14     19.04 o 
  -5   1  19     1830.04     1777.68     38.11 o 
  -4   1  19    16662.12    17120.39    178.00 o 
  -3   1  19     4957.88     4969.54     84.56 o 
  -2   1  19     1914.57     1894.13     41.31 o 
  -1   1  19     1914.51     1866.99     39.98 o 
   0   1  19       79.66       92.44     13.52 o 
   1   1  19      513.15      490.12     18.60 o 
   2   1  19     7546.33     7624.19    117.55 o 
   3   1  19     2629.17     2661.63     80.31 o 
   4   1  19      348.89      324.00     20.57 o 
  -9   2  19      782.63      794.36     46.45 o 
  -8   2  19      450.71      397.37     27.76 o 
  -7   2  19     2527.94     2617.38     84.53 o 
  -6   2  19     1124.95     1097.25     39.01 o 
  -5   2  19       22.06       13.54      9.02 o 
  -4   2  19      236.65      231.41     21.63 o 
  -3   2  19      498.49      515.76     20.64 o 
  -2   2  19     1457.95     1469.74     35.10 o 
  -1   2  19     3137.30     3125.91     59.67 o 
   0   2  19     3807.79     3951.79     63.76 o 
   1   2  19     2730.49     2713.02     65.59 o 
   2   2  19       51.12       48.73      9.19 o 
   3   2  19       54.11       34.97      9.87 o 
   4   2  19      112.03       94.07     23.25 o 
  -8   3  19      503.30      565.09     37.86 o 
  -7   3  19       19.20       27.62      8.38 o 
  -6   3  19     2282.81     2279.86     65.32 o 
  -5   3  19     1263.73     1201.53     42.58 o 
  -4   3  19     3399.72     3492.75     45.52 o 
  -3   3  19     2653.27     2641.97     53.07 o 
  -2   3  19     3328.49     3432.38     44.10 o 
  -1   3  19     2155.14     2112.72     43.16 o 
   0   3  19       72.88       70.64     18.55 o 
   1   3  19      724.89      732.44     28.89 o 
   2   3  19     8310.99     8722.14     59.77 o 
   3   3  19     1776.93     1745.10     56.38 o 
   4   3  19     1546.90     1466.49     69.73 o 
  -8   4  19      867.88      740.86     49.19 o 
  -7   4  19     2772.44     2780.65    104.17 o 
  -6   4  19     1913.81     2006.29     88.54 o 
  -5   4  19       40.80       38.20     10.96 o 
  -4   4  19     1561.72     1596.44     65.25 o 
  -3   4  19      648.56      560.75     35.83 o 
  -2   4  19      633.64      612.79     48.51 o 
  -1   4  19       15.46        2.36      5.84 o 
   0   4  19     1228.05     1196.12     56.45 o 
   1   4  19      220.23      203.36     25.40 o 
   2   4  19     2533.22     2715.57    105.97 o 
   3   4  19     1472.61     1340.21     56.39 o 
  -7   5  19     7743.06     7936.47    625.42 o 
  -6   5  19      697.87      676.65     46.68 o 
  -5   5  19     1973.44     1877.16     78.37 o 
  -4   5  19    11053.43    11191.59    413.75 o 
  -3   5  19     3085.70     3169.30    115.51 o 
  -2   5  19      664.98      673.90     45.26 o 
  -1   5  19       93.01       57.24     27.95 o 
   0   5  19     1527.37     1527.30     81.08 o 
   1   5  19      293.54      326.29     51.11 o 
   2   5  19      540.50      469.47     51.54 o 
   3   5  19     1178.59     1226.83     59.84 o 
  -7   6  19     1662.81     1618.69    102.36 o 
  -6   6  19     1053.05     1006.48     58.68 o 
  -5   6  19      365.70      354.97     42.29 o 
  -4   6  19       82.68      100.67     28.99 o 
  -3   6  19      298.71      295.47     52.71 o 
  -2   6  19     7134.84     7113.77    104.87 o 
  -1   6  19    14979.37    15171.38    221.64 o 
   0   6  19    11885.69    12507.42    253.53 o 
   1   6  19     3145.92     3121.64    112.74 o 
   2   6  19      234.91      193.38     44.73 o 
  -5   7  19    10629.17    11178.42    230.22 o 
  -4   7  19       68.10       48.59     18.36 o 
  -3   7  19       62.05       33.42     21.19 o 
  -2   7  19     1263.85     1231.74     44.98 o 
  -1   7  19      436.00      503.90     44.56 o 
   0   7  19      106.22       91.74     39.06 o 
  -8   0  20     9977.54     9774.66    288.63 o 
  -7   0  20    10643.47    10681.24    212.46 o 
  -6   0  20      797.00      745.76     41.93 o 
  -5   0  20      809.22      920.53     42.21 o 
  -4   0  20    12781.74    13144.85    242.18 o 
  -3   0  20    13785.51    14287.05    199.94 o 
  -2   0  20     1121.09     1128.85     62.12 o 
  -1   0  20       14.76       17.36      8.05 o 
   0   0  20      391.87      431.70     22.92 o 
   1   0  20       77.84       47.25     24.20 o 
   2   0  20     9957.29    10018.04    367.04 o 
   3   0  20     4597.35     4083.13    182.51 o 
  -8   1  20     6318.38     5676.19    135.62 o 
  -7   1  20     6576.04     6574.20    128.23 o 
  -6   1  20     7053.12     7080.56     79.82 o 
  -5   1  20       36.38       27.54      9.26 o 
  -4   1  20     1264.99     1133.38     41.52 o 
  -3   1  20     2461.63     2435.51     59.99 o 
  -2   1  20     1518.68     1415.06     40.53 o 
  -1   1  20       45.48       48.95     12.47 o 
   0   1  20       11.64       22.30      8.24 o 
   1   1  20      252.40      253.74     17.26 o 
   2   1  20      413.97      425.64     27.28 o 
   3   1  20     1600.58     1600.93     50.14 o 
  -8   2  20       16.95       34.83     18.22 o 
  -7   2  20     3591.77     3704.40    106.71 o 
  -6   2  20       26.48       19.87      6.73 o 
  -5   2  20      548.74      619.70     30.94 o 
  -4   2  20     1401.31     1385.55     40.14 o 
  -3   2  20     1248.18     1302.53     39.92 o 
  -2   2  20    18876.04    19893.64    188.79 o 
  -1   2  20    21639.73    22227.74    208.15 o 
   0   2  20     1454.91     1503.69     47.20 o 
   1   2  20      545.49      570.32     24.95 o 
   2   2  20     2025.97     2053.44     41.48 o 
   3   2  20      245.96      230.95     24.61 o 
  -7   3  20     2759.27     2685.35     59.95 o 
  -6   3  20      618.86      570.57     30.52 o 
  -5   3  20      350.18      301.00     35.35 o 
  -4   3  20      168.34      163.83     15.27 o 
  -3   3  20      350.18      369.09     22.61 o 
  -2   3  20      512.72      528.50     23.78 o 
  -1   3  20     1462.32     1464.21     45.52 o 
   0   3  20     1280.68     1323.57     36.84 o 
   1   3  20       14.54       10.63      6.57 o 
   2   3  20     1829.27     1784.39     53.66 o 
  -7   4  20     2629.35     2557.68    113.88 o 
  -6   4  20      368.22      415.94     42.72 o 
  -5   4  20        5.47       23.83     10.68 o 
  -4   4  20     6770.78     7099.57    102.85 o 
  -3   4  20     6576.74     6627.25     95.52 o 
  -2   4  20      345.06      341.32     27.70 o 
  -1   4  20      330.50      313.60     22.95 o 
   0   4  20     1505.74     1461.12     67.65 o 
   1   4  20       47.45       37.20     28.05 o 
   2   4  20     7353.22     7598.46    190.50 o 
  -6   5  20     1985.05     1890.89     81.22 o 
  -5   5  20      284.41      289.25     36.74 o 
  -4   5  20     2760.04     2586.89     75.58 o 
  -3   5  20     4601.77     4837.78    140.51 o 
  -2   5  20     3253.20     3239.28    115.49 o 
  -1   5  20     2600.20     2388.32     79.05 o 
   0   5  20      330.50      272.80     35.89 o 
   1   5  20     1005.37     1004.01     56.36 o 
  -5   6  20      170.16      209.81     35.05 o 
  -4   6  20     1186.20     1159.93     53.97 o 
  -3   6  20       10.32       27.69     12.35 o 
  -2   6  20     5138.55     5012.36    171.50 o 
  -1   6  20     5010.01     5006.93    186.64 o 
   0   6  20      348.05      324.07     32.52 o 
  -7   1  21     7202.09     6796.04    161.14 o 
  -6   1  21     1078.38      988.92     49.51 o 
  -5   1  21      108.46       96.42     22.79 o 
  -4   1  21     1074.72     1133.06     39.09 o 
  -3   1  21       93.50       78.01     14.01 o 
  -2   1  21     4608.10     4650.55     52.92 o 
  -1   1  21     3692.52     3690.79     83.02 o 
   0   1  21       35.62       40.02     11.38 o 
   1   1  21      112.62       91.91     15.12 o 
  -6   2  21        0.69       23.42     15.51 o 
  -5   2  21       66.92       56.83     18.13 o 
  -4   2  21      340.39      290.84     19.85 o 
  -3   2  21       11.67       17.63     10.37 o 
  -2   2  21       22.83       14.36     12.23 o 
  -1   2  21      320.57      312.86     38.66 o 
   0   2  21      118.94       87.10     32.53 o 
   1   2  21      315.04      317.44     16.03 o 
  -6   3  21      321.02      309.75     50.35 o 
  -5   3  21     1562.01     1686.56     56.97 o 
  -4   3  21       92.01       82.44     25.38 o 
  -3   3  21       28.72       36.28     16.87 o 
  -2   3  21     4949.93     4850.27    132.85 o 
  -1   3  21     6056.76     6165.84    167.78 o 
   0   3  21       28.97       16.54     17.02 o 
   1   3  21       88.47       63.92     18.07 o 
  -5   4  21     3478.95     3559.21     99.65 o 
  -4   4  21     2779.07     2476.84    104.19 o 
  -3   4  21     2503.45     2488.61     71.49 o 
  -2   4  21      956.17      866.82    117.19 o 
  -1   4  21       32.40       34.73     19.98 o 
   0   4  21      539.57      476.10     24.23 o 
  -3   5  21     3225.85     3001.51    147.60 o 
  -2   5  21     1842.19     1887.47     82.52 o 
  -5   0  22     5714.71     6383.96    158.22 o 
  -4   0  22     2224.19     2098.29    110.61 o 
  -3   0  22       90.77       93.51     35.51 o 
  -2   0  22      288.87      273.26     25.18 o 
  -1   0  22       13.09       13.85      7.66 o 
  -5   1  22     3409.32     3189.97    136.53 o 
  -4   1  22      366.54      381.11     45.79 o 
  -3   1  22       14.03       13.23      9.27 o 
  -2   1  22       27.60       19.56     10.18 o 
  -1   1  22       62.51       53.24     11.65 o 
  -4   2  22      227.48      194.79     42.26 o 
  -3   2  22      835.20      844.05     31.57 o 
  -2   2  22     9463.57     9161.46    138.74 o 
                                                 
